# Supplementary material for: Sera Metabolomics Characterization of Patients at Different Stages in Wuhan Identifies Critical Biomarkers of COVID-19
Source: Front Cell Infect Microbiol. 2022 May 2;12:882661. doi: 10.3389/fcimb.2022.882661 (PMC9108257; doi:10.3389/fcimb.2022.882661)
Supplement: Supplementary Table 2 — A total of 262 metabolites were identified from 5643 metabolite features extracted from the raw data acquired in negative-ionization modes by untargeted metabolomics analysis. [file Table_2.xlsx]

## Sheet: Sheet 1
MS2 name
