# Supplementary material for: Sera Metabolomics Characterization of Patients at Different Stages in Wuhan Identifies Critical Biomarkers of COVID-19
Source: Front Cell Infect Microbiol. 2022 May 2;12:882661. doi: 10.3389/fcimb.2022.882661 (PMC9108257; doi:10.3389/fcimb.2022.882661)
Supplement: Supplementary Table 4 — A total of 77 common differentially expressed metabolites of negative ion differential metabolites in the ordinary group, severe group, and critical group compared with the healthy control group. [file Table_4.xlsx]

## Sheet: Sheet1
MS2 name	ordinary vs normal	severe vs normal	critical vs normal	severe vs ordinary	critical vs ordinary	critical vs severe
(E)-8-(3,6-Dimethyl-2-heptenyl)-4',5,7-trihydroxyflavanone	↑	↑	↑
1,2-Benzisothiazol-3(2H)-one	↑	↑	↑
1,2-Di-(9Z,12Z-octadecadienoyl)-sn-glycero-3-phosphate	↓	↓	↓	↓	↓
1,2-Dihydro-1,1,6-trimethylnaphthalene	↑	↑	↑		↓
16(17)-EpDPE	↓	↓	↓	↓
1-Arachidonoylglycerophosphoinositol	↑	↑	↑
1-Cyano-2-hydroxy-3-butene	↑	↑	↑		↓	↓
1-Ethyl-1H-pyrrole-2-carboxaldehyde	↑	↑	↑		↓	↓
2-(1,2-Diamino-1-propenyl)phenol	↑	↑	↑		↓	↓
2-(3,4-Dihydroxybenzoyloxy)-4,6-dihydroxybenzoate	↓	↓	↓
2,6-Dimethoxy-4-(1-propenyl)phenol	↑	↑	↑		↓	↓
20-Hydroxyeicosatetraenoic acid	↓	↓	↓		↑	↑
28-Glucosyl-3b,23-dihydroxy-12,19(29)-ursadien-28-oate 3-arabinoside	↑	↑	↑		↓	↓
2-Amino-3-methylimidazo[4,5-f]quinoline	↑	↑	↑		↓
2-Hydroxystearic acid	↓	↓	↓
2-Ketobutyric acid	↑	↑	↑	↑
2-Methylhexanoyl-CoA	↑	↑	↑		↓	↓
2-Pyrrolidinone	↑	↑	↑		↓
3-(1-Pyrrolidinyl)-2-pentanone	↑	↑	↑		↓
3,4-O-Dimethylgallic acid	↑	↑	↑		↓	↓
5-Butyl-2-ethyloxazole	↑	↑	↑		↓	↓
5-Hydroperoxyeicosatetraenoic acid	↓	↓	↓
5Z-Dodecenoic acid	↓	↓	↓
9-Decenoic acid	↓	↓	↓
Allopregnanolone	↑	↑	↑		↓
alpha-Chaconine	↑	↑	↑		↓	↓
alpha-Methylstyrene	↑	↑	↑
Benzeneacetonitrile	↑	↑	↑	↓	↓	↓
Benzoic acid	↑	↑	↑	↓
Calystegine C1	↑	↑	↑
Chavicol	↑	↑	↑			↓
Coriandrone D	↑	↑	↑		↓	↓
Crispolide	↑	↑	↑
Cysteine-S-sulfate	↑	↑	↑
Dehydroepiandrosterone	↑	↑	↑
D-Glucuronic acid	↑	↑	↑		↑	↑
Diethanolamine	↓	↓	↓
Diethyl phthalic acid	↑	↑	↑
Dihydrothymine	↓	↓	↓	↓
Disialosyl galactosyl globoside	↑	↑	↑
Dodecanoylcarnitine	↓	↓	↓	↑
D-Ornithine	↑	↑	↑
Ginsenoside Rh1	↓	↓	↓		↓
Hypoxanthine	↓	↓	↓
Inosine	↓	↓	↓
Inosine	↓	↓	↓	↑
Kanzonol K	↑	↑	↑
L,L-Cyclo(leucylprolyl)	↑	↑	↑		↓	↓
Lactapiperanol D	↑	↑	↑	↓	↓	↓
L-alpha-Amino-1H-pyrrole-1-hexanoic acid	↑	↑	↑		↓	↓
L-Gulose	↑	↑	↑
Linoleyl carnitine	↓	↓	↓
Lyciumoside VII	↑	↑	↑		↓	↓
m-Coumaric acid	↑	↑	↑
m-Xylene	↑	↑	↑
N-Acetylvaline	↑	↑	↑
N-Cyclopropyl-trans-2-cis-6-nonadienamide	↑	↑	↑		↓	↓
Niacinamide	↓	↓	↓			↑
PC(22:5(7Z,10Z,13Z,16Z,19Z)/18:3(6Z,9Z,12Z))	↑	↑	↑		↓	↓
PC(22:6(4Z,7Z,10Z,13Z,16Z,19Z)/20:5(5Z,8Z,11Z,14Z,17Z))	↑	↑	↑		↓	↓
PE(16:0/22:6(4Z,7Z,10Z,13Z,16Z,19Z))	↓	↓	↓		↓
PE(22:5(7Z,10Z,13Z,16Z,19Z)/22:6(4Z,7Z,10Z,13Z,16Z,19Z))	↑	↑	↑		↓	↓
Periandrin V	↑	↑	↑		↓
Phenoxyacetic acid	↑	↑	↑	↓	↓	↓
Phenylglyoxylic acid	↑	↑	↑
Phytosphingosine	↑	↑	↑
Propylparaben	↓	↓	↓
PS(20:5(5Z,8Z,11Z,14Z,17Z)/18:3(6Z,9Z,12Z))	↑	↑	↑		↓	↓
PS(22:6(4Z,7Z,10Z,13Z,16Z,19Z)/16:1(9Z))	↑	↑	↑		↓
Pyrohyperforin	↓	↓	↓
Rotundine A	↑	↑	↑		↓	↓
Sedoheptulose	↓	↓	↓
Sphinganine	↑	↑	↑
Styrene	↑	↑	↑		↓	↓
Traumatic acid	↑	↑	↑	↓	↓
Triethanolamine	↓	↓	↓		↑	↑
Valproic acid glucuronide	↑	↑	↑
