# Supplementary material for: Sera Metabolomics Characterization of Patients at Different Stages in Wuhan Identifies Critical Biomarkers of COVID-19
Source: Front Cell Infect Microbiol. 2022 May 2;12:882661. doi: 10.3389/fcimb.2022.882661 (PMC9108257; doi:10.3389/fcimb.2022.882661)
Supplement: Supplementary Table 6 — Baseline characteristics and clinical data of D-Dimer. [file Table_6.xlsx]

## Sheet: Sheet1
ID	Age	Male sex（1）	Rehabilitation/Death	DD2(mg/L) NO.1	DD2(mg/L) NO.2	DD2(mg/L) NO.3	DD2(mg/L) NO.4	DD2(mg/L) NO.5	DD2(mg/L) NO.6	DD2 NO.6/NO.1
1407298	59	Female	Rehabilitation	0						0
1407115	67	Female	Rehabilitation	0						0
1407150	58	Female	Rehabilitation	0						0
1406742	61	Female	Rehabilitation	3500	979					0
1407169	66	Female	Rehabilitation	94						0
1407182	58	Female	Rehabilitation	69						0
1407235	56	Female	Rehabilitation	94						0
1407201	53	Female	Rehabilitation	123						0
1407082	45	Female	Rehabilitation	124						0
1407079	21	Female	Rehabilitation	49	51					0
1407198	57	Female	Rehabilitation	128						0
1407195	62	Female	Rehabilitation	364						0
1407204	51	Female	Rehabilitation	513						0
1407020	55	Female	Rehabilitation	217						0
1406942	70	Female	Rehabilitation	297						0
1407302	58	Female	Rehabilitation	105						0
1406612	77	Female	Rehabilitation	3353	3198	2525	2574			0
1407321	63	Female	Rehabilitation	773						0
1406933	57	Female	Rehabilitation	535	209					0
1407038	49	Female	Rehabilitation	163						0
1407156	58	Female	Rehabilitation	208	196					0
1407306	48	Female	Rehabilitation	66	64					0
1407141	69	Female	Rehabilitation	446						0
1407069	40	Female	Rehabilitation	0						0
1407364	69	Female	Rehabilitation	127						0
1407376	48	Female	Rehabilitation	208						0
1406760	62	Female	Rehabilitation	145						0
1406992	65	Female	Rehabilitation	0						0
1406994	56	Female	Rehabilitation	0						0
1407367	29	Female	Rehabilitation	1076	663					0
1407297	38	Male	Rehabilitation	0						0
1407295	61	Male	Rehabilitation	0						0
1407172	42	Male	Rehabilitation	221						0
1407346	33	Male	Rehabilitation	46						0
1407233	44	Male	Rehabilitation	180						0
1407345	38	Male	Rehabilitation	1361						0
1407135	44	Male	Rehabilitation	156						0
1407155	34	Male	Rehabilitation	175						0
1407189	51	Male	Rehabilitation	234						0
1404692	69	Male	Death	60	368	390	574	3500	583	9.71667
1404606	57	Female	Death	119	289	645	1000	1295	1262	10.605
1406408	62	Male	Death	323	463	423	547	744	608	1.88235
1406689	65	Male	Death	3500	3500	6614	3837			0
1400201	66	Male	Death	522	7537	2271	795	802	712	1.36398
1406617	45	Male	Death	7840	2580	2004	1412	3774	3078	0.392602
1404678	87	Male	Death	515	3500	3500	13399	3500	2722	5.28544
1405027	87	Male	Death	34866	40534	3500	11998	3500	4081	0.117048
1406874	55	Male	Death	624	311	489	426	346	335	0.536859
1404681	31	Male	Death	1192	941	988	475	499	371	0.311242
1404720	61	Male	Death	11902	3500	2082	594	695	788	0.0662074
1404694	74	Male	Death	30976	3500	3500	3500	3500	3500	0.112991
1404087	50	Female	Death	1324	17691	31905	3500	10812	4906	3.70544
1404699	48	Female	Death	131	193	3500	2744	789	525	4.00763
1406753	77	Female	Death	634	1207	2197	8371	789	396	0.624606
1404639	56	Female	Death	3500	3500	13061	2428	2914	1182	0.337714
1405381	62	Female	Death	3481	2956	3865	4479	3646	3500	1.00546
1406955	65	Female	Death	271	496	906	1239	1817	2961	10.9262
1404469	53	Female	Death	1084	540	852	901	1093	2323	2.14299
1404068	69	Female	Death	136	301	654	3500	3500	3500	25.7353
1404666	80	Female	Death	280	323	52334	3500	3500	3500	12.5
1406272	62	Male	Death	439	845	784	2760	3254	703	1.60137
1402343	37	Male	Death	253	432	18344	3500	3919	2394	9.46245
