# Supplementary material for: Sera Metabolomics Characterization of Patients at Different Stages in Wuhan Identifies Critical Biomarkers of COVID-19
Source: Front Cell Infect Microbiol. 2022 May 2;12:882661. doi: 10.3389/fcimb.2022.882661 (PMC9108257; doi:10.3389/fcimb.2022.882661)
Supplement: Supplementary Table 7 — The negative mode results of ROC analysis for all differential metabolites. [file Table_7.xlsx]

## Sheet: Critical vs HC
MS2 name	模式	auc	ci(0.95)
16(17)-EpDPE	neg	0.848925	0.761133414441908--0.936716047923684
2-Hydroxystearic acid	neg	0.940323	0.891996500125657--0.988648661164665
20-Hydroxyeicosatetraenoic acid	neg	0.914516	0.854352262637958--0.974679995426558
4-hydroxy-3-[1-(4-hydroxyphenyl)-3-oxobutyl]-2H-chromen-2-one	neg	0.869892	0.796928532633756--0.942856413602803
5-Hydroperoxyeicosatetraenoic acid	neg	0.836559	0.753064666519168--0.920053613050724
5,6-DHET	neg	0.856989	0.779267212204708--0.934711282418948
5Z-Dodecenoic acid	neg	0.863441	0.787819957067041--0.939061763363066
9-Decenoic acid	neg	0.834409	0.753860861496298--0.914956342804777
Inosine	neg	0.901075	0.836970078063641--0.965180459570768
L-Fucose	neg	0.9	0.838520638911933--0.961479361088067
Propylparaben	neg	0.97043	0.938423741789524--1
Sedoheptulose	neg	0.762366	0.661167845616931--0.863563337178768
Vanillic acid	neg	0.846774	0.764736633206488--0.928811753890286
(10E,12Z)-(9S)-9-Hydroperoxyoctadeca-10,12-dienoic acid	neg	0.572532564083224--0.785531952045808
1,2-Benzisothiazol-3(2H)-one	neg	0.62375933862202--0.825703026969377
2-Amino-3-methylimidazo[4,5-f]quinoline	neg	0.651691172219547--0.847233558963249
2-Ketobutyric acid	neg	0.906461070994008--0.991388391371584
3-Hydroxybutyric acid	neg	0.793328642545514--0.942155228422228
4-Aminohippuric acid	neg	0.73912107041139--0.907115488728395
4-Hydroxyhippuric acid	neg	0.70639102535733--0.885006824105036
alpha-Ketoisovaleric acid	neg	0.749564424238117--0.911725898342529
Benzoic acid	neg	0.646507956692083--0.843814623953079
Capric acid	neg	0.509488966316456--0.736747592823329
Cysteine-S-sulfate	neg	0.991606959817705--1
D-Glucuronic acid	neg	0.954330278376353--0.999433162483862
D-Ornithine	neg	0.657775189673256--0.852977498498787
Dibutyl phthalate	neg	0.747598074073996--0.917993323775466
Diethyl phthalic acid	neg	0.879200476687964--0.979939308258273
Glycocholic acid	neg	0.675360928549722--0.877327243493289
Hexadecanedioic acid	neg	0.672325931320681--0.864233208464266
Kynurenic acid	neg	0.671560145856935--0.860697918659194
Levoglucosan	neg	0.670671521548365--0.865887618236582
m-Coumaric acid	neg	0.820457871209711--0.95481094599459
Mannitol	neg	0.892923110555438--0.99417366363811
N-Acetylvaline	neg	0.916593382521755--0.998460380919105
Oxoglutaric acid	neg	0.661954100464182--0.855250200611086
Phenylglyoxylic acid	neg	0.819528573375454--0.954664975011643
Phenyllactic acid	neg	0.781357965007933--0.930469991981314
Taurocholic acid	neg	0.776916550618018--0.942438288091659
Tauroursodeoxycholic acid	neg	0.713173501522438--0.90403079955283
Threonic acid	neg	0.664265647671232--0.85616445985565
Traumatic acid	neg	0.644970999083357--0.8442763127446

## Sheet: Critical vs Ordinary
MS2 name	模式	auc	ci(0.95)
16(17)-EpDPE	neg	0.848925	0.761133414441908--0.936716047923684
2-Hydroxystearic acid	neg	0.940323	0.891996500125657--0.988648661164665
20-Hydroxyeicosatetraenoic acid	neg	0.914516	0.854352262637958--0.974679995426558
4-hydroxy-3-[1-(4-hydroxyphenyl)-3-oxobutyl]-2H-chromen-2-one	neg	0.869892	0.796928532633756--0.942856413602803
5-Hydroperoxyeicosatetraenoic acid	neg	0.836559	0.753064666519168--0.920053613050724
5,6-DHET	neg	0.856989	0.779267212204708--0.934711282418948
5Z-Dodecenoic acid	neg	0.863441	0.787819957067041--0.939061763363066
9-Decenoic acid	neg	0.834409	0.753860861496298--0.914956342804777
Inosine	neg	0.901075	0.836970078063641--0.965180459570768
L-Fucose	neg	0.9	0.838520638911933--0.961479361088067
Propylparaben	neg	0.97043	0.938423741789524--1
Sedoheptulose	neg	0.762366	0.661167845616931--0.863563337178768
Vanillic acid	neg	0.846774	0.764736633206488--0.928811753890286
(10E,12Z)-(9S)-9-Hydroperoxyoctadeca-10,12-dienoic acid	neg	0.572532564083224--0.785531952045808
1,2-Benzisothiazol-3(2H)-one	neg	0.62375933862202--0.825703026969377
2-Amino-3-methylimidazo[4,5-f]quinoline	neg	0.651691172219547--0.847233558963249
2-Ketobutyric acid	neg	0.906461070994008--0.991388391371584
3-Hydroxybutyric acid	neg	0.793328642545514--0.942155228422228
4-Aminohippuric acid	neg	0.73912107041139--0.907115488728395
4-Hydroxyhippuric acid	neg	0.70639102535733--0.885006824105036
alpha-Ketoisovaleric acid	neg	0.749564424238117--0.911725898342529
Benzoic acid	neg	0.646507956692083--0.843814623953079
Capric acid	neg	0.509488966316456--0.736747592823329
Cysteine-S-sulfate	neg	0.991606959817705--1
D-Glucuronic acid	neg	0.954330278376353--0.999433162483862
D-Ornithine	neg	0.657775189673256--0.852977498498787
Dibutyl phthalate	neg	0.747598074073996--0.917993323775466
Diethyl phthalic acid	neg	0.879200476687964--0.979939308258273
Glycocholic acid	neg	0.675360928549722--0.877327243493289
Hexadecanedioic acid	neg	0.672325931320681--0.864233208464266
Kynurenic acid	neg	0.671560145856935--0.860697918659194
Levoglucosan	neg	0.670671521548365--0.865887618236582
m-Coumaric acid	neg	0.820457871209711--0.95481094599459
Mannitol	neg	0.892923110555438--0.99417366363811
N-Acetylvaline	neg	0.916593382521755--0.998460380919105
Oxoglutaric acid	neg	0.661954100464182--0.855250200611086
Phenylglyoxylic acid	neg	0.819528573375454--0.954664975011643
Phenyllactic acid	neg	0.781357965007933--0.930469991981314
Taurocholic acid	neg	0.776916550618018--0.942438288091659
Tauroursodeoxycholic acid	neg	0.713173501522438--0.90403079955283
Threonic acid	neg	0.664265647671232--0.85616445985565
Traumatic acid	neg	0.644970999083357--0.8442763127446
(10E,12Z)-(9S)-9-Hydroperoxyoctadeca-10,12-dienoic acid	neg	0.79599	0.721891413483696--0.870087662366347
20-Hydroxyeicosatetraenoic acid	neg	0.794682	0.714708538386573--0.874655018718919
4-Aminohippuric acid	neg	0.815388	0.739509248167042--0.891266689060508
9,10-epoxyoctadecanoic acid	neg	0.714908	0.628201395983486--0.801615517704395
alpha-Ketoisovaleric acid	neg	0.689843	0.599456152171201--0.780229985579453
Capric acid	neg	0.755013	0.67372187220105--0.836304282986396
D-2,3-Dihydroxypropanoic acid	neg	0.843069	0.767941911365885--0.918195839287995
D-Glucuronic acid	neg	0.768745	0.685051130406653--0.852437971598578
D-Tryptophan	neg	0.730602	0.643178618492813--0.81802452012968
Dibutyl phthalate	neg	0.64952	0.550000871380523--0.749040105079809
Hexadecanedioic acid	neg	0.744769	0.662682762003001--0.826855163018795
Kynurenic acid	neg	0.790541	0.711623778921461--0.86945730215962
L-Allothreonine	neg	0.778771	0.696649334379834--0.860892078000288
Mannitol	neg	0.929599	0.886914743772796--0.972283163812208
N-Acetylserine	neg	0.743243	0.653633676843763--0.832852809642724
Phenyllactic acid	neg	0.730166	0.636632872338883--0.823698426702093
Taurocholic acid	neg	0.767001	0.683827220565663--0.8501745231135
Tauroursodeoxycholic acid	neg	0.741718	0.658101858293822--0.825333189657355
Threonic acid	neg	0.908239	0.859340215106302--0.95713755298437
Uracil	neg	0.831517	0.75578625958008--0.9072477421636

## Sheet: Critical vs Severe
MS2 name	pic name	auc	ci(0.95)
(10E,12Z)-(9S)-9-Hydroperoxyoctadeca-10,12-dienoic acid	neg	0.663734	0.556586959146141--0.770881271547896
20-Hydroxyeicosatetraenoic acid	neg	0.745846	0.648045923086516--0.843645181507815
4-Aminohippuric acid	neg	0.691593	0.58494345353688--0.79824325223047
4-Hydroxyhippuric acid	neg	0.647116	0.534703687654576--0.759528961416783
9,10-epoxyoctadecanoic acid	neg	0.662757	0.552416379552195--0.773096816928743
alpha-Ketoisovaleric acid	neg	0.55914	0.439328486037088--0.678951083855385
Alpha-Linolenic acid	neg	0.749267	0.651453303464948--0.847080420875228
Capric acid	neg	0.620723	0.501497670875985--0.739949054441708
D-2,3-Dihydroxypropanoic acid	neg	0.790323	0.701327826004286--0.879317335286036
D-Glucuronic acid	neg	0.670088	0.560709859888949--0.77946609319023
D-Tryptophan	neg	0.733627	0.634231024056529--0.833022152874067
Dibutyl phthalate	neg	0.694526	0.585639639809943--0.803412168596704
Erucic acid	neg	0.717498	0.610891794794231--0.824103317620236
Hexadecanedioic acid	neg	0.629521	0.517676336905686--0.741365696329895
Kynurenic acid	neg	0.64956	0.536532647116436--0.76258758748767
L-Allothreonine	neg	0.69306	0.588959233755886--0.797160023331113
Mannitol	neg	0.680352	0.570912649191025--0.789791163125691
N-Acetylserine	neg	0.70479	0.60230985052047--0.807269817123713
Oxoglutaric acid	neg	0.654448	0.535889672995922--0.773005732673677
Phenyllactic acid	neg	0.71652	0.614879246207551--0.818160831993817
Saccharin	neg	0.641251	0.52636090483017--0.756141538962596
Taurocholic acid	neg	0.719941	0.615298534057554--0.82458416388966
Threonic acid	neg	0.773705	0.681642933799333--0.865766645868311
Uracil	neg	0.796676	0.708191377467009--0.885161506208455
Xanthine	neg	0.760997	0.667301163761134--0.854692971136227
Cyclamic acid	neg	0.717009	0.61207335894541--0.821944236362508
L-Fucose	neg	0.723363	0.61855157042259--0.82817374727047
Zingerone	neg	0.720919	0.620561155158679--0.821276577001634

## Sheet: Ordinary vs HC
MS2 name	pic name	auc	ci(0.95)
(9xi,10xi,12xi)-9,10-Dihydroxy-12-octadecenoic acid	neg	0.846396	0.766515834527652--0.92627695826514
(R)-3-Hydroxy-tetradecanoic acid	neg	0.813964	0.720546269443472--0.907381658484456
12-Methyltridecanoic acid	neg	0.755405	0.653589047191288--0.857221763619523
16(17)-EpDPE	neg	0.89009	0.801441710175285--0.978738470004895
1H-Indole-3-carboxaldehyde	neg	0.804054	0.720693858598324--0.887414249509784
2-Hydroxystearic acid	neg	0.989189	0.973753557251808--1
20-Hydroxyeicosatetraenoic acid	neg	0.995045	0.984959741475373--1
3-Carboxy-4-methyl-5-propyl-2-furanpropionic acid	neg	0.818468	0.737133132744086--0.899803804192851
3-Hydroxycapric acid	neg	0.87973	0.814105406021266--0.945354053438194
5-Hydroperoxyeicosatetraenoic acid	neg	0.961712	0.926284468467674--0.99713895495575
5Z-Dodecenoic acid	neg	0.94009	0.896907206835174--0.983272973345006
8-iso-PGA1	neg	0.772973	0.676913210006892--0.869032735939054
9-Decenoic acid	neg	0.912613	0.856276404103565--0.96894882112166
9,10-epoxyoctadecanoic acid	neg	0.827027	0.748418662579959--0.905635391474095
9,10-Epoxyoctadecenoic acid	neg	0.953604	0.911274573102893--0.995932634104314
Alpha-Linolenic acid	neg	0.783784	0.691779472652612--0.875788094914955
Arachidonic acid	neg	0.786937	0.688438471632865--0.885435402241009
beta-Alanine	neg	0.816667	0.729151271760005--0.904182061573328
D-2,3-Dihydroxypropanoic acid	neg	0.951351	0.907600190147393--0.995102512555309
D-Glucose	neg	0.997297	0.991603728534377--1
Deoxyinosine	neg	0.775676	0.669637850051869--0.881713501299482
Dihydrojasmonic acid	neg	0.844144	0.761141919564919--0.927146368723369
dUMP	neg	0.997297	0.992548997902405--1
Glycine	neg	0.783784	0.689752961888448--0.877814605679119
Hypoxanthine	neg	0.971622	0.946460062661824--0.996783180581419
Imidazoleacetic acid	neg	0.856757	0.776033860815114--0.937479652698399
Inosine	neg	0.990541	0.976379036238763--1
Isokobusone	neg	0.87027	0.78560888660892--0.95493165393162
Linoleic acid	neg	0.8	0.710187429960782--0.889812570039218
Methyl jasmonate	neg	0.741892	0.631089542911048--0.852694240872736
myo-Inositol	neg	0.888739	0.822591086010974--0.954886391466504
N-Acetyl-L-methionine	neg	0.935135	0.887260745597035--0.983009524673235
N-Acetylserine	neg	0.933784	0.878798038700881--0.988769528866687
Propylparaben	neg	0.99009	0.973609967054343--1
Pyruvic acid	neg	0.98964	0.974769895771595--1
Sedoheptulose	neg	0.866216	0.789323212912022--0.943109219520411
Succinic acid	neg	0.975225	0.947850944559479--1
Threonic acid	neg	0.807658	0.701678900712039--0.913636414603276
Uracil	neg	0.955856	0.921205096971398--0.990506614740314
Uridine	neg	0.957207	0.924471665359239--0.989942749055176
(1R,2S,3R)-2-Acetyl-4(5)-(1,2,3,4-tetrahydroxybutyl)imidazole	neg	0.736486	0.616483036895485--0.856489936077488
1-Deoxy-D-xylulose 5-phosphate	neg	0.895946	0.834772305827581--0.957119586064311
1,2-Benzisothiazol-3(2H)-one	neg	0.876126	0.807552759561541--0.944699492690711
2-Amino-3-methylimidazo[4,5-f]quinoline	neg	0.981982	0.954479913941526--1
2-Ketobutyric acid	neg	0.914865	0.854295553414486--0.975434176315244
3,7-Dimethyluric acid	neg	0.994144	0.98568507663778--1
4-Hydroxybenzaldehyde	neg	0.85045	0.766405644122474--0.934495256778427
5-Methylcytidine	neg	0.79955	0.712676151566917--0.886422947532182
Acrylic acid	neg	0.952703	0.910243191051426--0.99516221435398
Adenine	neg	0.969369	0.935686112103848--1
Benzoic acid	neg	0.985135	0.959969391500189--1
But-2-enoic acid	neg	0.977477	0.947222893231531--1
Citraconic acid	neg	0.923423	0.867110773941913--0.979736072904934
Cyclohexanecarboxylic acid	neg	0.937838	0.889756768377547--0.985918907298128
Cysteine-S-sulfate	neg	0.922523	0.872654380347554--0.972390664697491
D-Glucuronic acid	neg	0.930631	0.882220869877632--0.979040391383629
D-Ornithine	neg	0.865766	0.79362820480736--0.937903326724172
D-Ribose	neg	0.978829	0.947681069502047--1
Deoxyribose 1-phosphate	neg	0.897297	0.827358870467045--0.96723572412755
Deoxyribose 5-phosphate	neg	0.922523	0.868334975853839--0.976710069191206
Dibutyl phthalate	neg	0.787838	0.679034705327909--0.896640970347767
Diethyl phthalic acid	neg	0.998198	0.994290956424584--1
Dihydrolipoate	neg	0.959459	0.920611013843402--0.998307905075517
Fructose-1P	neg	0.89009	0.819509139714701--0.960671040465479
Gluconic acid	neg	0.95045	0.911899659527815--0.989001241373086
Glycyl-Valine	neg	0.87973	0.806768572871482--0.952690886587978
L-Arginine	neg	0.963514	0.92823966733103--0.998787359695998
L-Erythrulose	neg	0.883333	0.815166086250078--0.951500580416589
L-Gulonolactone	neg	0.985586	0.964507031229026--1
L-Lactic acid	neg	0.895495	0.827843840175676--0.963147150815315
L-Tyrosine	neg	0.954505	0.902958652480641--1
m-Coumaric acid	neg	0.897748	0.831123623089731--0.964371872405764
Mesaconic acid	neg	0.751351	0.644334136557422--0.85836856614528
N-Acetyl-L-phenylalanine	neg	0.876126	0.799992584112885--0.952259668139367
N-Acetylvaline	neg	0.905405	0.849380915923977--0.961429894886833
N-Methyl-D-aspartic acid	neg	0.931081	0.881380368837723--0.980781793324439
Phenylacetylglycine	neg	0.942342	0.900066796275328--0.984617888409356
Phenylglyoxylic acid	neg	0.919369	0.866678971646888--0.972059767091851
Porphobilinogen	neg	0.809459	0.72157044521009--0.897348473708829
Traumatic acid	neg	0.986486	0.960000486695405--1
Zingerone	neg	0.966667	0.934747341094319--0.998585992239014

## Sheet: Severe vs HC
MS2 name	pic name	auc	ci(0.95)
(9xi,10xi,12xi)-9,10-Dihydroxy-12-octadecenoic acid	neg	0.79798	0.684446140948727--0.911513455010869
(R)-3-Hydroxy-tetradecanoic acid	neg	0.773737	0.651895240068548--0.8955795074062
[12]-Gingerol	neg	0.79697	0.683214650162859--0.910724743776535
16(17)-EpDPE	neg	0.931313	0.857954325118042--1
1H-Indole-3-carboxaldehyde	neg	0.766667	0.648442090602887--0.884891242730447
2-Hydroxystearic acid	neg	0.99899	0.996190093284142--1
2-Pyrocatechuic acid	neg	0.762626	0.639984555182496--0.885267970070029
20-Hydroxyeicosatetraenoic acid	neg	0.990909	0.972363680060022--1
3-Methylindole	neg	0.786869	0.670634119604509--0.903103254132865
4-Dodecylbenzenesulfonic Acid	neg	0.858586	0.750035242477503--0.967136474694214
4-hydroxy-3-[1-(4-hydroxyphenyl)-3-oxobutyl]-2H-chromen-2-one	neg	0.886869	0.806409855435495--0.967327518301878
5-Hydroperoxyeicosatetraenoic acid	neg	0.968687	0.93252934324439--1
5,6-DHET	neg	0.915152	0.848045050864708--0.982257979438322
5Z-Dodecenoic acid	neg	0.926263	0.866478457341637--0.986046795183616
8-iso-PGA1	neg	0.857576	0.766767367319586--0.948384147831929
9-Decenoic acid	neg	0.881818	0.802620944655969--0.961015418980395
9,10-epoxyoctadecanoic acid	neg	0.779798	0.665412197984489--0.894183761611471
9,10-Epoxyoctadecenoic acid	neg	0.923232	0.850476897126831--0.995987749337815
Alpha-Linolenic acid	neg	0.812121	0.708693817505668--0.915548606736756
Androsterone sulfate	neg	0.79697	0.686109180929723--0.907830213009671
Arachidonic acid	neg	0.787879	0.672982419408659--0.902775156348917
D-2,3-Dihydroxypropanoic acid	neg	0.863636	0.7748909423005--0.952381784972227
D-Alanine	neg	0.80303	0.693040927230833--0.913019678829773
D-Glucose	neg	0.993939	0.983346409371124--1
D-Tryptophan	neg	0.818182	0.714118480931102--0.922245155432535
Dihydrojasmonic acid	neg	0.864646	0.773926534105913--0.955366395187016
dUMP	neg	0.99697	0.990791994052708--1
Esculentic acid (Diplazium)	neg	0.817172	0.713337742669863--0.921005691673572
Formylanthranilic acid	neg	0.754545	0.626414287541782--0.882676621549127
Geranic acid	neg	0.859596	0.770047443927364--0.949144475264556
Hippuric acid	neg	0.837374	0.736554043147284--0.93819343160019
Hypoxanthine	neg	0.90303	0.828984061402487--0.977076544658118
Imidazoleacetic acid	neg	0.868687	0.776157841788332--0.961215895585406
Inosine	neg	0.957576	0.912402376539781--1
Isocitric acid	neg	0.779798	0.66211487443753--0.89748108515843
Isokobusone	neg	0.818182	0.706308826190364--0.930054810173273
Ketoleucine	neg	0.822222	0.718999209091564--0.92544523535288
L-Asparagine	neg	0.773737	0.655441405313966--0.892033342160782
L-Fucose	neg	0.708081	0.575337027873585--0.840824588288031
Linoleic acid	neg	0.736364	0.61161062018455--0.861116652542723
Methyl jasmonate	neg	0.841414	0.74100751192141--0.941820770906872
N-Acetyl-L-methionine	neg	0.937374	0.874564165879365--1
N-Acetylserine	neg	0.912121	0.837095804114293--0.987146620128131
Propylparaben	neg	0.966667	0.913371206187533--1
Pyrocatechol	neg	0.864646	0.769060689077658--0.960232240215272
Pyruvic acid	neg	0.990909	0.972363680060022--1
Racemethionine	neg	0.765657	0.64579832746144--0.885514803851692
Sedoheptulose	neg	0.828283	0.728283620564648--0.928282036001009
Succinic acid	neg	0.970707	0.932484559958464--1
Undecylenic acid	neg	0.80404	0.692895053112071--0.915185754968737
Uracil	neg	0.910101	0.841774504706564--0.978427515495456
Uridine	neg	1	1--1
Vanillic acid	neg	0.767677	0.649060652890466--0.88629288246307
Xanthine	neg	0.875758	0.791920285906487--0.959594865608665
1-Deoxy-D-xylulose 5-phosphate	neg	0.919192	0.855363198660108--0.98302063972373
1,2-Benzisothiazol-3(2H)-one	neg	0.867677	0.778637667532915--0.95671586782062
2-Amino-3-methylimidazo[4,5-f]quinoline	neg	0.868687	0.761380442733844--0.975993294639894
2-Ketobutyric acid	neg	0.937374	0.875675244212957--0.999072230534518
3-Methoxy-4-hydroxyphenylethyleneglycol sulfate	neg	0.840404	0.740064315710253--0.940743765097827
3,7-Dimethyluric acid	neg	0.977778	0.942536314638359--1
4-Hydroxybenzaldehyde	neg	0.908081	0.826959352277396--0.98920226388422
5-Methylcytidine	neg	0.90202	0.824614733917869--0.979425670122535
Acrylic acid	neg	0.982828	0.959747263082785--1
Adenine	neg	0.992929	0.980705512306845--1
alpha-Ketoisovaleric acid	neg	0.8	0.687108572543472--0.912891427456528
Benzoic acid	neg	0.932323	0.861484184199273--1
But-2-enoic acid	neg	0.980808	0.956238510196109--1
Citraconic acid	neg	0.936364	0.881490329258657--0.991236943468615
Cysteine-S-sulfate	neg	0.986869	0.968297786536561--1
D-Glucuronic acid	neg	0.955556	0.912564259070886--0.998546852040225
D-Ornithine	neg	0.89697	0.809692587804675--0.984246806134718
D-Ribose	neg	0.982828	0.959051240563438--1
Deoxyribose 1-phosphate	neg	0.947475	0.89376311710473--1
Deoxyribose 5-phosphate	neg	0.948485	0.896248843214687--1
Diethyl phthalic acid	neg	0.978788	0.953189527238224--1
Dihydrolipoate	neg	0.973737	0.941593566384118--1
Fructose-1P	neg	0.908081	0.835756996994766--0.980404619166851
Gluconic acid	neg	0.993939	0.98334999838853--1
Glycyl-Valine	neg	0.846465	0.751582693704717--0.941346599224576
L-Erythrulose	neg	0.864646	0.77420938338092--0.955083545912009
L-Glutamic acid	neg	0.910101	0.823480052411953--0.996721967790068
L-Gulonolactone	neg	0.983838	0.96219543517331--1
L-Lactic acid	neg	0.788889	0.675082467869759--0.902695309908019
L-Tyrosine	neg	0.957576	0.907224027401703--1
Levoglucosan	neg	0.732323	0.609224384102229--0.855422080544235
m-Coumaric acid	neg	0.881818	0.801714200375879--0.961922163260485
N-Acetyl-L-phenylalanine	neg	0.857576	0.764187378570622--0.950964136580893
N-Acetylvaline	neg	0.913131	0.844356947744897--0.98190567851773
N-Methyl-D-aspartic acid	neg	0.971717	0.938898119943634--1
N4-Acetylcytidine	neg	0.814141	0.708360312782313--0.919922515500515
Orotidine	neg	0.711111	0.579075084989666--0.843147137232556
p-Hydroxyphenylacetic acid	neg	0.834343	0.730805923063542--0.937880945623326
Paliperidone	neg	0.874747	0.787932186614076--0.961562762880874
PE(16:0/18:2(9Z,12Z))	neg	0.765657	0.643751428886119--0.887561702427013
Phenylacetylglycine	neg	0.986869	0.967446692864351--1
Phenylglyoxylic acid	neg	0.883838	0.784070558392232--0.983606209284536
Porphobilinogen	neg	0.953535	0.907877269285818--0.999193437784889
Pseudouridine	neg	0.89798	0.821532456037428--0.974427139922168
Ribitol	neg	0.868687	0.779840087172257--0.957533650201481
Thioguanine	neg	0.786869	0.672855592797243--0.900881780940131
Traumatic acid	neg	0.913131	0.817738073067738--1
Zingerone	neg	0.945455	0.887421059587877--1

## Sheet: Severe vs Ordinary
MS2 name	mode	auc	ci(0.95)
16(17)-EpDPE	neg	0.707617	0.594559314436813--0.820674100796602
2-Pyrocatechuic acid	neg	0.723587	0.625877271193519--0.821297175980928
4-hydroxy-3-[1-(4-hydroxyphenyl)-3-oxobutyl]-2H-chromen-2-one	neg	0.714169	0.606272154348212--0.822065273989216
5,6-DHET	neg	0.791564	0.694891851439031--0.888236731689553
5'-Deoxyadenosine	neg	0.681409	0.566119831774134--0.796697531043229
8-iso-PGA1	neg	0.617117	0.502142564634869--0.732091669599365
Acesulfame	neg	0.628583	0.521791528855918--0.735374728310339
Androsterone sulfate	neg	0.635135	0.527235539084006--0.743034731186264
Benzoic acid	neg	0.824324	0.738407867409762--0.910240781238886
Cyclohexanecarboxylic acid	neg	0.765766	0.656815064027264--0.874716467504268
D-Alanine	neg	0.658067	0.549829355210556--0.76630496092376
dUMP	neg	0.636773	0.515930218616765--0.757616054929509
Indoleacetaldehyde	neg	0.755119	0.651830825614304--0.858406684623206
Isocitric acid	neg	0.602375	0.484681342454527--0.720068862295677
Ketoleucine	neg	0.746929	0.644212043748497--0.849645450108997
L-Fucose	neg	0.780098	0.686981803188422--0.873214757008138
Methyl jasmonate	neg	0.678952	0.562229326778898--0.79567403112446
Parabanic Acid	neg	0.760442	0.656250172108639--0.864634348775882
Pelargonic acid	neg	0.814906	0.72086129606046--0.90895033375117
Pyrocatechol	neg	0.796069	0.70304400066931--0.889093591468282
Sepiapterin	neg	0.730549	0.62024589480713--0.840851566290332
Succinic anhydride	neg	0.796069	0.711164674690086--0.880972917447506
Traumatic acid	neg	0.71335	0.594957167846823--0.831742258852604
Uridine	neg	0.767404	0.676686187206305--0.858121347601229
Vanillic acid	neg	0.775594	0.685451759390006--0.865735791797545
Xanthine	neg	0.660524	0.545684551960507--0.775363769087814
Zingerone	neg	0.637592	0.523508418808098--0.751675856376177
(10E,12Z)-(9S)-9-Hydroperoxyoctadeca-10,12-dienoic acid	neg	0.725635	0.627258760341631--0.82401069092782
2-Hydroxyethanesulfonate	neg	0.608927	0.480271367032385--0.737582850821833
2-Ketobutyric acid	neg	0.678542	0.562687345329313--0.794397011755044
3-Hydroxycapric acid	neg	0.674447	0.557704019657275--0.791190329237074
3-Methoxy-4-hydroxyphenylethyleneglycol sulfate	neg	0.782965	0.685311740586177--0.880617825343389
4-Aminohippuric acid	neg	0.642097	0.512107648711978--0.772085635481306
4-Hydroxybenzaldehyde	neg	0.694103	0.577904633244041--0.810301754962347
4-Hydroxyproline	neg	0.670352	0.556931140469649--0.783773200234692
4-Pyridoxic acid	neg	0.716216	0.603773826972905--0.828658605459527
Adenine	neg	0.727273	0.612121195215525--0.842424259329929
alpha-Ketoisovaleric acid	neg	0.635545	0.516425092380851--0.75466417870842
beta-Alanine	neg	0.747748	0.63528600535443--0.860209490141065
D-Xylose	neg	0.618346	0.493684123094724--0.743007113596513
Inosine	neg	0.658067	0.533564553398434--0.782569762735882
Kynurenic acid	neg	0.66421	0.537848063190763--0.790571265228565
L-Glutamic acid	neg	0.781327	0.67570249590388--0.886951066749682
N-Acetyl-L-alanine	neg	0.742015	0.626657824382406--0.857371659647078
N4-Acetylcytidine	neg	0.785012	0.689324432732901--0.880700137291669
Neotrehalose	neg	0.776003	0.671890882454283--0.880115669552269
p-Hydroxyphenylacetic acid	neg	0.67199	0.553357447266309--0.790622896714035
Paliperidone	neg	0.727273	0.619280357805763--0.835265096739692
Porphobilinogen	neg	0.810811	0.716018751982193--0.905602869639428
Pseudouridine	neg	0.749795	0.638620752424856--0.860969747165644
Pyroglutamic acid	neg	0.694922	0.591234280787115--0.798610109057275
Ribitol	neg	0.683866	0.56852381061816--0.799207557113208
Thioguanine	neg	0.690827	0.576414596117785--0.805239785536597
Threonic acid	neg	0.764537	0.665822382132858--0.863252146941671
