# Supplementary material for: Sera Metabolomics Characterization of Patients at Different Stages in Wuhan Identifies Critical Biomarkers of COVID-19
Source: Front Cell Infect Microbiol. 2022 May 2;12:882661. doi: 10.3389/fcimb.2022.882661 (PMC9108257; doi:10.3389/fcimb.2022.882661)
Supplement: Supplementary Table 8 — The positive mode results of ROC analysis for all differential metabolites. [file Table_8.xlsx]

## Sheet: Critical vs HC
MS2 name	pic name	auc	ci(0.95)
1,2-Di-(9Z,12Z-octadecadienoyl)-sn-glycero-3-phosphate	pos	0.995699	0.988560433126152--1
2-(3,4-Dihydroxybenzoyloxy)-4,6-dihydroxybenzoate	pos	0.898925	0.834699217889334--0.963150244476257
2-acetyl-1-alkyl-sn-glycero-3-phosphocholine	pos	0.776344	0.683838430366227--0.868849741676784
2'-Hydroxyacetophenone	pos	0.801075	0.712035227473734--0.890115310160674
3-Acetyl-2,7-naphthyridine	pos	0.851075	0.771906795976502--0.930243741657906
3-cis-Hydroxy-b,e-Caroten-3'-one	pos	0.912366	0.855551296592958--0.969179886202741
4-Hydroxy-1H-indole-3-acetonitrile	pos	0.833333	0.748055802163869--0.918610864502798
5-Amino-3-oxohexanoate	pos	0.827419	0.74260294762979--0.912235762047629
6-Chloro-N-(1-methylethyl)-1,3,5-triazine-2,4-diamine	pos	0.910753	0.844753236565632--0.976752139778454
6-Hydroxy-1H-indole-3-acetamide	pos	0.772043	0.677963667483111--0.866122354022266
ar-Artemisene	pos	0.885484	0.817651218514252--0.953316523421231
beta-Cryptoxanthin	pos	0.901075	0.841835396715802--0.960315140918607
Choline	pos	0.730645	0.629492946407806--0.83179737617284
Diethanolamine	pos	0.966129	0.932545963804816--0.999712100711313
Dihydrothymine	pos	0.777419	0.684922099865329--0.869916609812091
Dodecanoylcarnitine	pos	0.880108	0.808501659887597--0.951713393875844
Ginsenoside Rh1	pos	0.998387	0.994751811144832--1
Ginsenoside Rh5	pos	0.81828	0.726613205465453--0.909945934319493
Hypoxanthine	pos	0.901613	0.837341365080586--0.965884441371027
Imidazole-4-acetaldehyde	pos	0.82957	0.746681477687134--0.912458307259103
Inosine	pos	0.903226	0.839582282802478--0.966869330100748
Isoquinoline	pos	0.926882	0.872689008543745--0.98107443231647
L-Palmitoylcarnitine	pos	0.714516	0.612150878524847--0.81688137953967
L-Pipecolic acid	pos	0.655376	0.544187414557582--0.766565273614461
Linoleamide	pos	0.86828	0.789158222133558--0.947400917651388
Linoleyl carnitine	pos	0.876344	0.806793294653062--0.945894877389948
Lutein	pos	0.868817	0.79709959858765--0.940534810014501
LysoPC(16:0)	pos	0.713441	0.610946836487926--0.815934883942182
LysoPC(18:2(9Z,12Z))	pos	0.843548	0.763380462972459--0.923716311221089
LysoPC(20:4(5Z,8Z,11Z,14Z))	pos	0.834946	0.755060409611388--0.914832063506892
LysoPC(22:5(4Z,7Z,10Z,13Z,16Z))	pos	0.741935	0.642895454726286--0.840975513015649
LysoPC(P-16:0)	pos	0.85	0.772901896081727--0.927098103918273
Metenamine	pos	0.804301	0.706552701056876--0.902049449480759
N-Nitroso-pyrrolidine	pos	0.824731	0.742303367624913--0.907158997966485
Niacinamide	pos	0.780645	0.687052549733987--0.874237772846658
PC(20:3(8Z,11Z,14Z)/20:1(11Z))	pos	0.702151	0.592588168324385--0.811712906944433
PC(20:4(5Z,8Z,11Z,14Z)/20:1(11Z))	pos	0.779032	0.682825611703396--0.875238904425636
PC(20:4(8Z,11Z,14Z,17Z)/20:3(5Z,8Z,11Z))	pos	0.843548	0.752641689832898--0.93445508436065
PC(22:6(4Z,7Z,10Z,13Z,16Z,19Z)/16:0)	pos	0.791398	0.69780761206429--0.884988086860442
PC(22:6(4Z,7Z,10Z,13Z,16Z,19Z)/18:0)	pos	0.834409	0.749402472632826--0.919414731668249
PC(22:6(4Z,7Z,10Z,13Z,16Z,19Z)/20:1(11Z))	pos	0.871505	0.800480482190884--0.942530270497288
PC(22:6(4Z,7Z,10Z,13Z,16Z,19Z)/20:2(11Z,14Z))	pos	0.938172	0.890065761127546--0.986278324893959
PC(22:6(4Z,7Z,10Z,13Z,16Z,19Z)/20:3(5Z,8Z,11Z))	pos	0.950538	0.909168581897876--0.991906686919328
PC(22:6(4Z,7Z,10Z,13Z,16Z,19Z)/20:4(5Z,8Z,11Z,14Z))	pos	0.926344	0.875742099537077--0.976946072505934
PC(P-16:0/20:3(5Z,8Z,11Z))	pos	0.694624	0.58771837561838--0.801528936209577
PC(P-18:0/20:5(5Z,8Z,11Z,14Z,17Z))	pos	0.783333	0.688256738942769--0.878409927723898
PC(P-18:1(11Z)/20:3(5Z,8Z,11Z))	pos	0.72043	0.611056684114612--0.829803530939151
PC(P-18:1(11Z)/22:5(4Z,7Z,10Z,13Z,16Z))	pos	0.832258	0.74621122358484--0.918304905447418
PE(16:0/22:6(4Z,7Z,10Z,13Z,16Z,19Z))	pos	0.891935	0.828842251999026--0.955028715742909
PE(20:3(8Z,11Z,14Z)/14:1(9Z))	pos	0.837634	0.752961967600218--0.922306849604082
PE(20:4(5Z,8Z,11Z,14Z)/15:0)	pos	0.863441	0.782596684460328--0.944285035969779
PE(P-18:0/22:4(7Z,10Z,13Z,16Z))	pos	0.758602	0.654348413128112--0.862855887947157
PE(P-18:1(11Z)/18:3(6Z,9Z,12Z))	pos	0.766667	0.672653304733831--0.860680028599502
PE(P-18:1(9Z)/20:3(5Z,8Z,11Z))	pos	0.75	0.650278937152723--0.849721062847277
Phenylalanyl-Tryptophan	pos	0.947849	0.902265935430037--0.993432989301146
PI(20:2(11Z,14Z)/18:2(9Z,12Z))	pos	0.74086	0.642462567041142--0.839257863066385
PS(18:0/20:3(8Z,11Z,14Z))	pos	0.852151	0.774684846801696--0.929616228467122
PS(22:2(13Z,16Z)/22:0)	pos	0.819892	0.730843289068114--0.908941657168445
Pyrohyperforin	pos	0.967742	0.927246163137449--1
Thiomorpholine 3-carboxylate	pos	0.733333	0.633912632957817--0.83275403370885
Triethanolamine	pos	0.996774	0.991115170568718--1
Trigonelline	pos	0.786559	0.691583092659843--0.881535186910049
(E)-8-(3,6-Dimethyl-2-heptenyl)-4',5,7-trihydroxyflavanone	pos	0.962366	0.93061142022176--0.994119762573939
1-Arachidonoylglycerophosphoinositol	pos	0.99086	0.97725051742187--1
1-Cyano-2-hydroxy-3-butene	pos	0.853763	0.77928509087383--0.9282417908466
1-Ethyl-1H-pyrrole-2-carboxaldehyde	pos	0.854839	0.778767685766142--0.930909733588697
1-Methylhypoxanthine	pos	0.684409	0.578622952537093--0.790194251763983
1,2-Dihydro-1,1,6-trimethylnaphthalene	pos	0.723118	0.620387024643481--0.825849534496304
2-(1,2-Diamino-1-propenyl)phenol	pos	0.840323	0.761735705341279--0.918909455949043
2-Methylhexanoyl-CoA	pos	0.79086	0.701542019759475--0.880178410348051
2-Pyrrolidinone	pos	0.879032	0.807807739074751--0.950256777054281
2,6-Dimethoxy-4-(1-propenyl)phenol	pos	0.784946	0.687176108904549--0.882716364213731
28-Glucosyl-3b,23-dihydroxy-12,19(29)-ursadien-28-oate 3-arabinoside	pos	0.65	0.539246254083082--0.760753745916918
3-(1-Pyrrolidinyl)-2-pentanone	pos	0.826344	0.743449749624625--0.909238422418386
3-Hydroxyisovalerylcarnitine	pos	0.92957	0.876105082252717--0.98303470269352
3,4-O-Dimethylgallic acid	pos	0.757527	0.660631160919712--0.854422602521149
3',4'-Dihydrodiol	pos	0.761828	0.665561083613223--0.858094830365272
4-Pyridoxic acid	pos	0.750538	0.643335554725287--0.857739714091918
5-Butyl-2-ethyloxazole	pos	0.760215	0.664956414654139--0.855473692872743
Allopregnanolone	pos	0.92957	0.873864978601801--0.985274806344435
alpha-Chaconine	pos	0.647849	0.536982607518017--0.758716317213166
alpha-Methylstyrene	pos	0.984946	0.96823335883265--1
Benzeneacetonitrile	pos	0.766667	0.671326394975281--0.862006938358052
Beta-Guanidinopropionic acid	pos	0.93172	0.879224223251233--0.98421663696382
Butyrylcarnitine	pos	0.830108	0.746103764420101--0.91411128934334
Calystegine C1	pos	0.939785	0.887917401233278--0.991652491239841
Cer(d18:0/14:0)	pos	0.947849	0.902296873391393--0.99340205133979
Chavicol	pos	0.998387	0.994768424933599--1
Coriandrone D	pos	0.822043	0.73477558937243--0.909310432132946
Crispolide	pos	0.986559	0.970929950761221--1
Dehydroepiandrosterone	pos	0.920968	0.859803740413338--0.98213174345763
Disialosyl galactosyl globoside	pos	0.815054	0.727269661094838--0.902837865786883
Flusilazole	pos	0.784409	0.692015428271713--0.876801776029363
Formiminoglutamic acid	pos	0.912366	0.855943062594622--0.968788120201077
Guanidinosuccinic acid	pos	0.829032	0.747678450644735--0.910386065484297
Hexadecanedioic acid mono-L-carnitine ester	pos	0.836559	0.756696345871651--0.916421933698241
Kanzonol K	pos	0.965591	0.935114525644497--0.996068270054428
Kynurenic acid	pos	0.760215	0.663055553430372--0.85737455409651
L-alpha-Amino-1H-pyrrole-1-hexanoic acid	pos	0.897312	0.834368300362147--0.960255355551832
L-alpha-Aminobutyric acid	pos	0.795699	0.707123911247922--0.884273938214443
L-Gulose	pos	0.889785	0.820996429228909--0.95857346324421
L-Methionine	pos	0.728495	0.627539820198946--0.829449427112882
L-Phenylalanine	pos	0.839785	0.759770810656674--0.919799081816445
L-Tyrosine	pos	0.883333	0.815914163769794--0.950752502896872
L,L-Cyclo(leucylprolyl)	pos	0.883333	0.809990250933175--0.956676415733492
Lactapiperanol D	pos	0.76828	0.674095503043908--0.862463636741039
Lyciumoside VII	pos	0.666667	0.557376581260024--0.775956752073309
LysoPE(16:0/0:0)	pos	0.82957	0.747418805620291--0.911720979325946
m-Xylene	pos	0.967742	0.932034602838674--1
Montecristin	pos	0.915591	0.847340226004589--0.983842569694336
N-Cyclopropyl-trans-2-cis-6-nonadienamide	pos	0.716129	0.614055539033487--0.818202525482642
N-Ethylglycine	pos	0.894086	0.832309124338268--0.955862918672484
N1-Methyl-2-pyridone-5-carboxamide	pos	0.753226	0.655523054425982--0.850928558477244
N2,N2-Dimethylguanosine	pos	0.828495	0.746970227728348--0.91001901958348
N6-Methyladenosine	pos	0.76129	0.665397480859184--0.857183164302107
PC(15:0/14:0)	pos	0.855914	0.774060506055825--0.937767450933423
PC(16:1(9Z)/14:0)	pos	0.84086	0.75718092082329--0.924539509284237
PC(18:1(11Z)/14:0)	pos	0.903226	0.843876878158968--0.962574734744258
PC(18:2(9Z,12Z)/15:0)	pos	0.830645	0.73981986578765--0.921470456792995
PC(22:5(7Z,10Z,13Z,16Z,19Z)/18:3(6Z,9Z,12Z))	pos	0.648925	0.53814359243104--0.759705869934551
PC(22:6(4Z,7Z,10Z,13Z,16Z,19Z)/20:5(5Z,8Z,11Z,14Z,17Z))	pos	0.650538	0.539783338755032--0.761291930062172
PE(16:0/18:2(9Z,12Z))	pos	0.906452	0.836302627259575--0.976600598546877
PE(22:2(13Z,16Z)/14:1(9Z))	pos	0.878495	0.811073284850417--0.945915962461411
PE(22:5(7Z,10Z,13Z,16Z,19Z)/22:6(4Z,7Z,10Z,13Z,16Z,19Z))	pos	0.695699	0.590748906392281--0.800648943070085
Periandrin V	pos	0.666129	0.556839285706798--0.775418778809331
Phenoxyacetic acid	pos	0.786022	0.695080077059943--0.876962933692745
Phenylacetylglutamine	pos	0.752151	0.654013635340621--0.850287439928196
Phytosphingosine	pos	0.97957	0.939320857410841--1
Propionylcarnitine	pos	0.803226	0.715669193719795--0.890782419183431
PS(20:5(5Z,8Z,11Z,14Z,17Z)/18:3(6Z,9Z,12Z))	pos	0.762366	0.663737596665657--0.860993586130042
PS(22:6(4Z,7Z,10Z,13Z,16Z,19Z)/16:1(9Z))	pos	0.773656	0.680771507034807--0.866540320922182
Rotundine A	pos	0.640323	0.528704325465232--0.751940835825091
Sphinganine	pos	1	1--1
Styrene	pos	0.666129	0.556839285706798--0.775418778809331
Tyramine-O-sulfate	pos	0.961828	0.928746551710289--0.994909362268206
Valproic acid glucuronide	pos	0.785484	0.687594615405591--0.883373126529893

## Sheet: Critical vs Ordinary
MS2 name	pic name	auc	ci(0.95)
(±)-2-(2-Furanyl)pyrrolidine	pos	0.737358	0.650911226829262--0.823805425306745
1-Cyano-2-hydroxy-3-butene	pos	0.759808	0.677646195726778--0.841970194857354
1-Ethyl-1H-pyrrole-2-carboxaldehyde	pos	0.754795	0.671710704729158--0.837879530667529
1,2-Di-(9Z,12Z-octadecadienoyl)-sn-glycero-3-phosphate	pos	0.743025	0.656476348496743--0.829574218198985
1,2-Dihydro-1,1,6-trimethylnaphthalene	pos	0.746077	0.657498449430022--0.834654994336325
2-(1,2-Diamino-1-propenyl)phenol	pos	0.770706	0.686465562971793--0.854946817150265
2-acetyl-1-alkyl-sn-glycero-3-phosphocholine	pos	0.760462	0.67637678913681--0.844547360819598
2-Methyl-2-cyclopenten-1-one	pos	0.873583	0.813037789854882--0.934128731505188
2-Methylhexanoyl-CoA	pos	0.753487	0.669361989332474--0.837612727319662
2-Phenylethanol	pos	0.740192	0.652585588026992--0.827798021388875
2-Piperidinone	pos	0.745423	0.657670141753521--0.833175542640551
2-Pyrrolidinone	pos	0.728858	0.637852364326938--0.819863415969487
2,4,5-Trimethoxybenzaldehyde	pos	0.795554	0.720109308751512--0.870997927517014
2,6-Dimethoxy-4-(1-propenyl)phenol	pos	0.845902	0.779092393745315--0.912712314188425
28-Glucosyl-3b,23-dihydroxy-12,19(29)-ursadien-28-oate 3-arabinoside	pos	0.75	0.663547972427234--0.836452027572766
3-(1-Pyrrolidinyl)-2-pentanone	pos	0.735615	0.649277801332165--0.821951492477774
3-cis-Hydroxy-b,e-Caroten-3'-one	pos	0.829119	0.755308455529507--0.902930428515828
3,4-O-Dimethylgallic acid	pos	0.850915	0.785579252705455--0.91625161041573
4-Hydroxy-1H-indole-3-acetonitrile	pos	0.723409	0.634448225214918--0.812369560312545
5-Amino-3-oxohexanoate	pos	0.731255	0.637582748829926--0.824928149164843
5-Butyl-2-ethyloxazole	pos	0.764385	0.679650895638712--0.84911981055135
6-Hydroxy-1H-indole-3-acetamide	pos	0.715126	0.625998825730238--0.804254007748402
Acetone cyanohydrin	pos	0.678509	0.585969989318665--0.771048319312546
Allopregnanolone	pos	0.76918	0.688045700526131--0.850315241060617
alpha-Chaconine	pos	0.754359	0.669179637167415--0.839538758647755
Benzeneacetonitrile	pos	0.850915	0.787510168052941--0.914320695068245
beta-Cryptoxanthin	pos	0.792938	0.712759342619772--0.873116856159653
Calystegin A3	pos	0.844159	0.770824076330814--0.917493273276859
Coriandrone D	pos	0.761116	0.676233413597189--0.845998495731495
Creatine	pos	0.724935	0.638548571872638--0.811320652190134
Ginsenoside Rh1	pos	0.695074	0.602393649610135--0.787754563118723
Ginsenoside Rh5	pos	0.723845	0.635710105663236--0.811979519445744
Goshonoside F2	pos	0.771142	0.691229758668461--0.851054461035114
hesperetin 3'-O-sulfate	pos	0.798605	0.72174635895447--0.875463754384675
Homoarecoline	pos	0.760898	0.677119757956327--0.844676231581599
Hovenine A	pos	0.780296	0.701122070352965--0.859470780562467
Indoxyl	pos	0.711203	0.61449551146956--0.807910765775427
L-alpha-Amino-1H-pyrrole-1-hexanoic acid	pos	0.746077	0.662285180530235--0.829868263236112
L-Aspartic acid	pos	0.820619	0.748531537903549--0.892706474302205
L-Pipecolic acid	pos	0.79599	0.719824877458306--0.872154198391738
L,L-Cyclo(leucylprolyl)	pos	0.763731	0.681753519372093--0.845709427445693
Lactapiperanol D	pos	0.81517	0.742319045602717--0.888020971834074
Lutein	pos	0.788143	0.704491942662426--0.871794020720311
Lyciumoside VII	pos	0.739756	0.652303034651088--0.827208735183263
LysoPC(16:0)	pos	0.687228	0.592545123265528--0.781909976996024
LysoPC(18:2(9Z,12Z))	pos	0.681997	0.589130378105768--0.77486264717758
LysoPC(20:4(5Z,8Z,11Z,14Z))	pos	0.745859	0.659092680267309--0.83262484370828
LysoPC(22:5(4Z,7Z,10Z,13Z,16Z))	pos	0.759372	0.676907752572688--0.841836798429927
LysoPC(P-16:0)	pos	0.74891	0.662636404494182--0.835183996552026
LysoPE(20:1(11Z)/0:0)	pos	0.784002	0.704348277047655--0.863655210310671
N-Cyclopropyl-trans-2-cis-6-nonadienamide	pos	0.774194	0.693976375582445--0.854410721191748
p-Cresol	pos	0.77354	0.69306007668593--0.854019260715988
PC(18:1(11Z)/20:2(11Z,14Z))	pos	0.825632	0.75393840245162--0.897325764941579
PC(20:3(5Z,8Z,11Z)/16:0)	pos	0.678509	0.58643769646926--0.770580612161952
PC(20:3(8Z,11Z,14Z)/20:1(11Z))	pos	0.854621	0.79143595162458--0.9178055479395
PC(20:4(5Z,8Z,11Z,14Z)/20:1(11Z))	pos	0.874891	0.817756901480466--0.932025138624154
PC(22:5(7Z,10Z,13Z,16Z,19Z)/18:3(6Z,9Z,12Z))	pos	0.701395	0.606051284843863--0.796738601816991
PC(22:6(4Z,7Z,10Z,13Z,16Z,19Z)/16:0)	pos	0.68265	0.590510606731771--0.774790177923853
PC(22:6(4Z,7Z,10Z,13Z,16Z,19Z)/18:0)	pos	0.853749	0.789891236790655--0.917606583610391
PC(22:6(4Z,7Z,10Z,13Z,16Z,19Z)/20:1(11Z))	pos	0.826504	0.755358714072208--0.897649132484026
PC(22:6(4Z,7Z,10Z,13Z,16Z,19Z)/20:2(11Z,14Z))	pos	0.910418	0.856773516844303--0.964063449153953
PC(22:6(4Z,7Z,10Z,13Z,16Z,19Z)/20:3(5Z,8Z,11Z))	pos	0.898649	0.845257767495565--0.952039529801732
PC(22:6(4Z,7Z,10Z,13Z,16Z,19Z)/20:4(5Z,8Z,11Z,14Z))	pos	0.819529	0.743108961929552--0.89594945132241
PC(22:6(4Z,7Z,10Z,13Z,16Z,19Z)/20:5(5Z,8Z,11Z,14Z,17Z))	pos	0.774412	0.692326491028604--0.856496525536348
PC(24:1(15Z)/14:1(9Z))	pos	0.752616	0.668674416349096--0.836556621140006
PC(P-16:0/20:3(5Z,8Z,11Z))	pos	0.743461	0.656296221774093--0.830626184503152
PC(P-18:0/20:5(5Z,8Z,11Z,14Z,17Z))	pos	0.695946	0.603045506246853--0.788846385645038
PC(P-18:1(11Z)/22:4(7Z,10Z,13Z,16Z))	pos	0.672406	0.578506575837766--0.766305978652208
PE(16:0/22:6(4Z,7Z,10Z,13Z,16Z,19Z))	pos	0.636007	0.53817562313952--0.733838326293784
PE(20:3(8Z,11Z,14Z)/14:1(9Z))	pos	0.652572	0.557970585190304--0.747173268340646
PE(20:4(5Z,8Z,11Z,14Z)/15:0)	pos	0.673496	0.581757498086341--0.765234655357426
PE(22:5(7Z,10Z,13Z,16Z,19Z)/22:6(4Z,7Z,10Z,13Z,16Z,19Z))	pos	0.794682	0.715855294160032--0.873508262945461
PE(P-18:0/22:4(7Z,10Z,13Z,16Z))	pos	0.6517	0.559082040412587--0.744318133955329
PE(P-18:1(11Z)/18:3(6Z,9Z,12Z))	pos	0.770924	0.689943681234797--0.851904618678019
PE(P-18:1(9Z)/20:3(5Z,8Z,11Z))	pos	0.776373	0.692711041747099--0.86003525293468
Periandrin V	pos	0.717306	0.626365047918022--0.808246983468203
Phenoxyacetic acid	pos	0.855057	0.791642178721054--0.918471160424543
Phenylalanyl-Tryptophan	pos	0.846338	0.779415036702195--0.913261510813062
PI(20:2(11Z,14Z)/18:2(9Z,12Z))	pos	0.777899	0.699143061277659--0.856654671939429
Proline betaine	pos	0.883391	0.823304488098314--0.943478423845888
PS(18:0/20:3(8Z,11Z,14Z))	pos	0.697908	0.608239819535376--0.787575350473342
PS(20:5(5Z,8Z,11Z,14Z,17Z)/18:3(6Z,9Z,12Z))	pos	0.735615	0.649175076291014--0.822054217518925
PS(22:2(13Z,16Z)/22:0)	pos	0.715998	0.628522950227083--0.803473562414591
PS(22:6(4Z,7Z,10Z,13Z,16Z,19Z)/16:1(9Z))	pos	0.725588	0.635973377458574--0.815203605976474
Rotundine A	pos	0.772014	0.691216565085714--0.852811333780894
SM(d17:1/24:1(15Z))	pos	0.762424	0.682335058993853--0.842512369079381
SM(d18:1/18:1(9Z))	pos	0.68483	0.594727354021117--0.774932628542092
Styrene	pos	0.702703	0.610188247985192--0.795217157420213
Thiomorpholine 3-carboxylate	pos	0.676548	0.582162518789033--0.770932511725352
Trigonelline	pos	0.77354	0.690047726259539--0.857031611142379
1-Methylhypoxanthine	pos	0.785963	0.705197858307293--0.866728907167859
3-Hydroxyisovalerylcarnitine	pos	0.949215	0.908313929202138--0.990116759551132
3',4'-Dihydrodiol	pos	0.713601	0.624203853352962--0.802997541590368
4-Acetyl-3-methylpyridine	pos	0.777899	0.687640903735915--0.868156829481173
4-Pyridoxic acid	pos	0.898649	0.846253191868906--0.951044105428391
Asymmetric dimethylarginine	pos	0.83544	0.76152819319346--0.909352364783872
Beta-Guanidinopropionic acid	pos	0.91129	0.85675679045712--0.965823854704171
Butyrylcarnitine	pos	0.845466	0.774088967168982--0.916843901183241
D-Asparagine	pos	0.688099	0.590555860454248--0.785642918970338
Decanoylcarnitine	pos	0.710985	0.624662419468732--0.797307937985496
Ecgonine	pos	0.884699	0.823363176610287--0.946035254078467
Flusilazole	pos	0.824324	0.746256296100515--0.902392352548133
Formiminoglutamic acid	pos	0.855711	0.793851677448621--0.917569421069252
Guanidinosuccinic acid	pos	0.712293	0.621130498383966--0.803455377814814
Hexadecanedioic acid mono-L-carnitine ester	pos	0.82367	0.749776406958304--0.897564482318069
Kynurenic acid	pos	0.608762	0.510268635859467--0.707255339729024
L-Glutamic acid	pos	0.713601	0.618231556432889--0.808969838510441
L-Hexanoylcarnitine	pos	0.855057	0.792273940157147--0.917839398988451
L-Phenylalanine	pos	0.796643	0.71737163003912--0.875915205183199
L-Tryptophan	pos	0.717524	0.628224760096634--0.80682319108035
L-Tyrosine	pos	0.830209	0.755417168653948--0.90500131434518
Montecristin	pos	0.79599	0.721238450382118--0.870740625467926
N-Ethylglycine	pos	0.752833	0.671455628128104--0.834211329151757
N1-Methyl-2-pyridone-5-carboxamide	pos	0.811683	0.736870542238968--0.886494758545688
N2,N2-Dimethylguanosine	pos	0.836094	0.769705510459156--0.902482806890452
N6-Methyladenosine	pos	0.835876	0.76207140950748--0.909680988051369
PC(18:2(9Z,12Z)/15:0)	pos	0.765475	0.685662161489643--0.845288143654211
PE(16:0/18:2(9Z,12Z))	pos	0.807977	0.734227966227387--0.881726698114374
PE(22:2(13Z,16Z)/14:1(9Z))	pos	0.840235	0.773375530362749--0.90709526301127
Propionylcarnitine	pos	0.869442	0.805774889351796--0.933109155983862
Triethanolamine	pos	0.73082	0.644763025962335--0.816876032450917
Tyramine-O-sulfate	pos	0.896905	0.844202773959759--0.949607165011471

## Sheet: Critical vs Severe
MS2 name	pic name	auc	ci(0.95)
1-Cyano-2-hydroxy-3-butene	pos	0.697947	0.586829062811118--0.809065365341375
1-Ethyl-1H-pyrrole-2-carboxaldehyde	pos	0.70088	0.590652096862807--0.811107433928982
2-(1,2-Diamino-1-propenyl)phenol	pos	0.662757	0.550141552187622--0.775371644293317
2-Methyl-2-cyclopenten-1-one	pos	0.742424	0.634497808649646--0.850350676198839
2-Methylhexanoyl-CoA	pos	0.663245	0.550887099810215--0.775603613777273
2,4,5-Trimethoxybenzaldehyde	pos	0.749267	0.647979912420899--0.850553811919276
2,6-Dimethoxy-4-(1-propenyl)phenol	pos	0.749267	0.642057766938472--0.856475957401704
28-Glucosyl-3b,23-dihydroxy-12,19(29)-ursadien-28-oate 3-arabinoside	pos	0.670088	0.55788958150563--0.782286371573549
3,4-O-Dimethylgallic acid	pos	0.711144	0.598659759939655--0.823627630089671
5-Amino-3-oxohexanoate	pos	0.747312	0.644332562433568--0.85029109348041
5-Butyl-2-ethyloxazole	pos	0.710166	0.605132363079469--0.815199992736758
Acetone cyanohydrin	pos	0.670577	0.559796166835112--0.781357303350617
alpha-Chaconine	pos	0.655914	0.542641989193998--0.769185967795249
Benzeneacetonitrile	pos	0.73216	0.627283502978422--0.837037122632526
Betaine	pos	0.705279	0.598326298804029--0.812230885946705
Calystegin A3	pos	0.789834	0.69045671960854--0.889210924575233
Chavicol	pos	0.704301	0.598899349500779--0.809702801036855
Coriandrone D	pos	0.723363	0.613395545838416--0.833329771854643
Creatine	pos	0.714076	0.609255963313534--0.818896529355087
Glycyl-Valine	pos	0.682796	0.574258610668563--0.7913327871809
Goshonoside F2	pos	0.675953	0.566818505091095--0.785087653266676
Homoarecoline	pos	0.726784	0.618543522358351--0.835024415080554
Hovenine A	pos	0.684751	0.574391066501763--0.795110399773896
L-alpha-Amino-1H-pyrrole-1-hexanoic acid	pos	0.709677	0.602164161999077--0.817190676710601
L-Arginine	pos	0.758065	0.658034343908665--0.858094688349399
L-Aspartic acid	pos	0.700391	0.591244091968743--0.809537921716496
L-Cyclo(alanylglycyl)	pos	0.837732	0.75832349193879--0.917140828686821
L-Pipecolic acid	pos	0.749267	0.652273622576809--0.846260101763367
L,L-Cyclo(leucylprolyl)	pos	0.738514	0.630775097382938--0.846253250613151
Lactapiperanol D	pos	0.687683	0.576630534862282--0.798736034052673
Lyciumoside VII	pos	0.650538	0.53640726009985--0.764668008717354
LysoPC(20:4(5Z,8Z,11Z,14Z))	pos	0.778104	0.686118901611388--0.870088332015201
LysoPC(P-16:0)	pos	0.667155	0.559986951917201--0.774323898522682
LysoPE(20:1(11Z)/0:0)	pos	0.646628	0.534469188804315--0.758785943160495
N-Cyclopropyl-trans-2-cis-6-nonadienamide	pos	0.693548	0.580245403225276--0.806851370968272
N-Nitroso-pyrrolidine	pos	0.788368	0.695930273540405--0.88080481932372
PC(20:3(8Z,11Z,14Z)/20:1(11Z))	pos	0.668622	0.560376281603553--0.776867120155978
PC(20:4(5Z,8Z,11Z,14Z)/20:1(11Z))	pos	0.669599	0.561882606850083--0.777315829122546
PC(22:5(7Z,10Z,13Z,16Z,19Z)/18:3(6Z,9Z,12Z))	pos	0.635386	0.521390721645689--0.749381516868485
PC(22:6(4Z,7Z,10Z,13Z,16Z,19Z)/18:0)	pos	0.685239	0.578781041879882--0.791697941502327
PC(22:6(4Z,7Z,10Z,13Z,16Z,19Z)/20:1(11Z))	pos	0.632942	0.520952869746737--0.74493178323469
PC(22:6(4Z,7Z,10Z,13Z,16Z,19Z)/20:2(11Z,14Z))	pos	0.751711	0.654834975330881--0.848586334542042
PC(22:6(4Z,7Z,10Z,13Z,16Z,19Z)/20:3(5Z,8Z,11Z))	pos	0.717498	0.60938323768173--0.825611874732737
PC(22:6(4Z,7Z,10Z,13Z,16Z,19Z)/20:5(5Z,8Z,11Z,14Z,17Z))	pos	0.701369	0.590653476101124--0.812083571797215
PC(P-16:0/16:0)	pos	0.752688	0.654430438447269--0.850945905638752
PE(20:4(5Z,8Z,11Z,14Z)/15:0)	pos	0.613392	0.498555242345274--0.728228726374178
PE(22:5(7Z,10Z,13Z,16Z,19Z)/22:6(4Z,7Z,10Z,13Z,16Z,19Z))	pos	0.729717	0.627653010092592--0.83178002998561
PE(P-18:1(11Z)/18:3(6Z,9Z,12Z))	pos	0.642229	0.524741948080018--0.759715529925847
PE(P-18:1(9Z)/20:3(5Z,8Z,11Z))	pos	0.705767	0.597008505652749--0.814526196204533
Phenoxyacetic acid	pos	0.739003	0.632594421278417--0.845411443824222
Phenylalanyl-Tryptophan	pos	0.814272	0.728954407031735--0.899589092479507
PI(20:2(11Z,14Z)/18:2(9Z,12Z))	pos	0.73216	0.631167453155817--0.833153172455131
Proline betaine	pos	0.786901	0.686472990690515--0.887329550853962
PS(18:0/20:3(8Z,11Z,14Z))	pos	0.638319	0.523649707695409--0.752987633458062
PS(20:5(5Z,8Z,11Z,14Z,17Z)/18:3(6Z,9Z,12Z))	pos	0.634409	0.520199621015313--0.748617583285762
PS(22:2(13Z,16Z)/22:0)	pos	0.635875	0.521089761748576--0.750659993872147
Rotundine A	pos	0.671065	0.560764351624879--0.781366635667399
SM(d17:1/24:1(15Z))	pos	0.709677	0.606272693109238--0.813082145600439
Styrene	pos	0.656891	0.543524835342531--0.770258155859815
Trigonelline	pos	0.711144	0.587736939938322--0.834550450091004
1-Methylhypoxanthine	pos	0.588465	0.473011606737063--0.703918989548372
1-Methylnicotinamide	pos	0.668622	0.559028075816256--0.778215325943275
2-Methylpyridine	pos	0.647605	0.536646470480381--0.758563695697527
3-Hydroxyisovalerylcarnitine	pos	0.788856	0.690953318879835--0.886759291090839
4-Acetyl-3-methylpyridine	pos	0.786901	0.695924196476153--0.877878345068324
4-Pyridoxic acid	pos	0.751711	0.650333103262007--0.853088206610915
5-Acetylamino-6-formylamino-3-methyluracil	pos	0.700391	0.595150333726085--0.805631679959154
Asymmetric dimethylarginine	pos	0.713587	0.611723913158597--0.815451062403475
Beta-Guanidinopropionic acid	pos	0.926686	0.873769714927411--0.979602719090185
Butyrylcarnitine	pos	0.781036	0.685479332208024--0.87659300405786
D-Asparagine	pos	0.687195	0.582602849029407--0.791786202778999
Ecgonine	pos	0.844086	0.766545746914473--0.92162629609628
Flusilazole	pos	0.590909	0.473493407046596--0.708324774771586
Formiminoglutamic acid	pos	0.621212	0.509244445084934--0.733179797339308
Hexadecanedioic acid mono-L-carnitine ester	pos	0.643695	0.533133054045912--0.754256975279601
Kynurenic acid	pos	0.624633	0.513647350077569--0.735619512092519
L-4-Hydroxyglutamate semialdehyde	pos	0.682796	0.57713666871585--0.788454729133612
L-Glutamic acid	pos	0.670577	0.564340697727326--0.776812772458403
L-Hexanoylcarnitine	pos	0.721408	0.617004759406387--0.825810489860475
L-Phenylalanine	pos	0.765396	0.668432923572566--0.862358865283739
L-Tryptophan	pos	0.731183	0.631251169230344--0.831114422167506
L-Tyrosine	pos	0.781525	0.690697525598787--0.872352327773647
L-Valine	pos	0.690127	0.580787731843899--0.799466422603804
Montecristin	pos	0.770283	0.670083265182139--0.870483694739659
N-Ethylglycine	pos	0.603617	0.482531282026173--0.724702344562292
N1-Methyl-2-pyridone-5-carboxamide	pos	0.679863	0.568509646316044--0.791216648894123
N2,N2-Dimethylguanosine	pos	0.638319	0.526274193401216--0.750363147752255
N6-Methyladenosine	pos	0.743891	0.646695779395651--0.841085256772482
Niacinamide	pos	0.712121	0.609840244316344--0.81440217992608
PC(15:0/14:0)	pos	0.711144	0.599199546545507--0.823087843483818
PC(18:1(11Z)/14:0)	pos	0.781036	0.673078576791558--0.888993759474327
PC(18:2(9Z,12Z)/14:0)	pos	0.769306	0.665129050200023--0.873482875508677
PC(18:2(9Z,12Z)/15:0)	pos	0.797165	0.701201070042315--0.893129330739699
PC(20:3(8Z,11Z,14Z)/14:0)	pos	0.796676	0.69162617058087--0.901726713094594
PE(16:0/18:2(9Z,12Z))	pos	0.789345	0.694019139739414--0.88467098733781
PE(22:2(13Z,16Z)/14:1(9Z))	pos	0.786901	0.694865844793734--0.878936696750743
Propionylcarnitine	pos	0.890518	0.825524969792116--0.955511198340826
Pyrrolidine	pos	0.672043	0.561611776213533--0.782474245291843
Triethanolamine	pos	0.782502	0.689538760244115--0.875466127341417

## Sheet: Ordinary vs HC
MS2 name	pic name	auc	ci(0.95)
1,2-Di-(9Z,12Z-octadecadienoyl)-sn-glycero-3-phosphate	pos	0.997297	0.992204785661895--1
2-(3,4-Dihydroxybenzoyloxy)-4,6-dihydroxybenzoate	pos	0.987838	0.9704948499706--1
Asymmetric dimethylarginine	pos	0.992793	0.978455404167901--1
Diethanolamine	pos	0.982883	0.963839969062899--1
Dihydrothymine	pos	0.895045	0.833882059011205--0.956208031078885
Dodecanoylcarnitine	pos	0.954054	0.912759025360527--0.995349082747581
Ginsenoside Rh1	pos	0.997297	0.991603728534377--1
Hypoxanthine	pos	0.987838	0.969410132348643--1
Inosine	pos	0.986937	0.967390158081317--1
L-4-Hydroxyglutamate semialdehyde	pos	0.895495	0.813666639247259--0.977324351743732
L-Glutamic acid	pos	0.917568	0.848701792069106--0.986433343066029
L-Hexanoylcarnitine	pos	0.898198	0.8384572601087--0.957939136287697
Linoleyl carnitine	pos	0.963964	0.927485971882654--1
Naphthalene epoxide	pos	0.93018	0.882877898181698--0.977482462178662
Niacinamide	pos	0.961261	0.921318724173129--1
PE(16:0/22:6(4Z,7Z,10Z,13Z,16Z,19Z))	pos	0.868018	0.798771568449723--0.937264467586313
Pyrohyperforin	pos	0.981532	0.95604279980413--1
Triethanolamine	pos	0.998649	0.99561678845788--1
Vaccenyl carnitine	pos	0.91982	0.868410471125743--0.971229168513897
(±)-2-(2-Furanyl)pyrrolidine	pos	0.938288	0.891372254763604--0.985204321812972
(E)-8-(3,6-Dimethyl-2-heptenyl)-4',5,7-trihydroxyflavanone	pos	0.953604	0.916749421423135--0.990457785784073
1-Arachidonoylglycerophosphoinositol	pos	1	1--1
1-Cyano-2-hydroxy-3-butene	pos	0.994595	0.983729655820351--1
1-Ethyl-1H-pyrrole-2-carboxaldehyde	pos	0.987838	0.963954816166305--1
1,2-Dihydro-1,1,6-trimethylnaphthalene	pos	0.996847	0.990326069713119--1
1,2,8-Trihydroxy-3-methylanthraquinone	pos	0.866216	0.780340517500939--0.952091914931493
2-(1,2-Diamino-1-propenyl)phenol	pos	0.987387	0.962636695960847--1
2-Methyl-2-cyclopenten-1-one	pos	0.986937	0.961318586488832--1
2-Methylhexanoyl-CoA	pos	0.988739	0.966591093823567--1
2-Pyrrolidinone	pos	0.987838	0.963954816166305--1
2,4,5-Trimethoxybenzaldehyde	pos	0.945045	0.899882317508739--0.990207772581351
2,6-Dimethoxy-4-(1-propenyl)phenol	pos	0.963063	0.910261056272494--1
28-Glucosyl-3b,23-dihydroxy-12,19(29)-ursadien-28-oate 3-arabinoside	pos	0.986937	0.961318586488832--1
3-(1-Pyrrolidinyl)-2-pentanone	pos	0.986937	0.962973976792925--1
3,4-O-Dimethylgallic acid	pos	0.986937	0.961318586488832--1
5-Butyl-2-ethyloxazole	pos	0.993694	0.981092364388723--1
Allopregnanolone	pos	0.986937	0.961318586488832--1
alpha-Chaconine	pos	0.986937	0.961318586488832--1
alpha-Methylstyrene	pos	0.99009	0.978186463234691--1
Benzeneacetonitrile	pos	0.997748	0.99296799336078--1
Calystegine C1	pos	0.958108	0.917393029411974--0.998823186804242
Chavicol	pos	1	1--1
Coriandrone D	pos	0.986486	0.960000486695405--1
Crispolide	pos	0.988739	0.975572627292898--1
Dehydroepiandrosterone	pos	0.991441	0.976061942519277--1
Disialosyl galactosyl globoside	pos	0.990991	0.978601580707743--1
Glycyl-Valine	pos	0.886036	0.815701082591638--0.956370989480434
Goshonoside F2	pos	0.964865	0.93176525779098--0.99796447193875
hesperetin 3'-O-sulfate	pos	0.865766	0.791305038341744--0.940226493189787
Homoarecoline	pos	0.967568	0.933068919729509--1
Hovenine A	pos	0.990991	0.973182089925152--1
Kanzonol K	pos	0.973423	0.949656522107847--0.997190324739
L-alpha-Amino-1H-pyrrole-1-hexanoic acid	pos	0.99009	0.970545628229101--1
L-Gulose	pos	0.909009	0.830829729854344--0.987188288163674
L,L-Cyclo(leucylprolyl)	pos	0.986937	0.961318586488832--1
Lactapiperanol D	pos	0.994144	0.98241095951338--1
Lyciumoside VII	pos	0.986937	0.961318586488832--1
LysoPE(20:1(11Z)/0:0)	pos	0.998198	0.994714175399154--1
m-Xylene	pos	0.964414	0.934440093225304--0.994388735603524
N-(4,5-Dihydro-1-methyl-4-oxo-1H-imidazol-2-yl)alanine	pos	0.966216	0.925821745475518--1
N-Cyclopropyl-trans-2-cis-6-nonadienamide	pos	0.991441	0.974500362121245--1
p-Cresol	pos	0.924775	0.873545828177272--0.976003721372277
PC(22:5(7Z,10Z,13Z,16Z,19Z)/18:3(6Z,9Z,12Z))	pos	0.986937	0.961318586488832--1
PC(22:6(4Z,7Z,10Z,13Z,16Z,19Z)/20:5(5Z,8Z,11Z,14Z,17Z))	pos	0.986937	0.961318586488832--1
PE(22:5(7Z,10Z,13Z,16Z,19Z)/22:6(4Z,7Z,10Z,13Z,16Z,19Z))	pos	0.986937	0.961318586488832--1
Periandrin V	pos	0.986937	0.961318586488832--1
Phenoxyacetic acid	pos	0.981982	0.958103446874639--1
Phytosphingosine	pos	0.978378	0.935843846457726--1
Proline betaine	pos	0.906306	0.832192845734281--0.980419766878332
PS(20:5(5Z,8Z,11Z,14Z,17Z)/18:3(6Z,9Z,12Z))	pos	0.986937	0.961318586488832--1
PS(22:6(4Z,7Z,10Z,13Z,16Z,19Z)/16:1(9Z))	pos	0.98964	0.969227431697852--1
Rotundine A	pos	0.986937	0.961318586488832--1
Sphinganine	pos	0.980631	0.961305682875765--0.999955578385496
Styrene	pos	0.986937	0.961318586488832--1
Valproic acid glucuronide	pos	0.951802	0.89581518588329--1

## Sheet: Severe vs HC
MS2 name	pic name	auc	ci(0.95)
1,2-Di-(9Z,12Z-octadecadienoyl)-sn-glycero-3-phosphate	pos	0.99697	0.990165391425347--1
2-(3,4-Dihydroxybenzoyloxy)-4,6-dihydroxybenzoate	pos	0.956566	0.90917518566448--1
3-cis-Hydroxy-b,e-Caroten-3'-one	pos	0.873737	0.783648703330739--0.963826044144008
6-Chloro-N-(1-methylethyl)-1,3,5-triazine-2,4-diamine	pos	0.862626	0.772339077449701--0.952913447802824
ar-Artemisene	pos	0.931313	0.869823848135303--0.992802414490959
Asymmetric dimethylarginine	pos	0.830303	0.708209425220147--0.952396635385914
beta-Cryptoxanthin	pos	0.908081	0.836099258804549--0.980062357357067
D-1-Amino-2-pyrrolidinecarboxylic acid	pos	0.936364	0.878987343872123--0.993739928855149
Diethanolamine	pos	0.984848	0.964158130692297--1
Dihydrothymine	pos	0.958586	0.912682005360937--1
Dodecanoylcarnitine	pos	0.874747	0.788232779350203--0.961262170144746
Ginsenoside Rh1	pos	0.99798	0.993155715686731--1
Hypoxanthine	pos	0.954545	0.905358204386988--1
Imidazole-4-acetaldehyde	pos	0.880808	0.797213055962886--0.964403105653275
Inosine	pos	0.953535	0.90417547058903--1
Isoquinoline	pos	0.907071	0.821262621649628--0.992878792491786
L-4-Hydroxyglutamate semialdehyde	pos	0.870707	0.778878112717944--0.962536028696197
L-Glutamic acid	pos	0.873737	0.780669017167998--0.966805730306749
Linoleyl carnitine	pos	0.975758	0.947067662891567--1
Niacinamide	pos	0.971717	0.940147299364209--1
PC(22:6(4Z,7Z,10Z,13Z,16Z,19Z)/20:2(11Z,14Z))	pos	0.867677	0.781700364177332--0.953653171176203
PC(22:6(4Z,7Z,10Z,13Z,16Z,19Z)/20:3(5Z,8Z,11Z))	pos	0.933333	0.869588107886298--0.997078558780369
PC(22:6(4Z,7Z,10Z,13Z,16Z,19Z)/20:4(5Z,8Z,11Z,14Z))	pos	0.927273	0.860452359959429--0.994093094586025
PC(P-18:1(11Z)/22:6(4Z,7Z,10Z,13Z,16Z,19Z))	pos	0.894949	0.815035023534311--0.974863966364679
PE(16:0/22:6(4Z,7Z,10Z,13Z,16Z,19Z))	pos	0.891919	0.814740113519668--0.969098270318715
Pyrohyperforin	pos	0.987879	0.968696613191413--1
Triethanolamine	pos	1	1--1
(±)-2-(2-Furanyl)pyrrolidine	pos	0.863636	0.771601676400725--0.955671050872003
(E)-8-(3,6-Dimethyl-2-heptenyl)-4',5,7-trihydroxyflavanone	pos	0.99596	0.987197902285432--1
1-Arachidonoylglycerophosphoinositol	pos	1	1--1
1-Cyano-2-hydroxy-3-butene	pos	0.954545	0.892344903679529--1
1-Ethyl-1H-pyrrole-2-carboxaldehyde	pos	0.962626	0.915777634130268--1
1,2-Dihydro-1,1,6-trimethylnaphthalene	pos	0.931313	0.860347916565417--1
2-(1,2-Diamino-1-propenyl)phenol	pos	0.951515	0.884792321431413--1
2-Methyl-2-cyclopenten-1-one	pos	0.912121	0.815653925758505--1
2-Methylhexanoyl-CoA	pos	0.943434	0.875181312875009--1
2-Pyrrolidinone	pos	0.943434	0.867395990444719--1
2,4,5-Trimethoxybenzaldehyde	pos	0.942424	0.86962204195501--1
2,6-Dimethoxy-4-(1-propenyl)phenol	pos	0.910101	0.821229702634095--0.998972317567925
28-Glucosyl-3b,23-dihydroxy-12,19(29)-ursadien-28-oate 3-arabinoside	pos	0.912121	0.815653531719352--1
3-(1-Pyrrolidinyl)-2-pentanone	pos	0.914141	0.819794064158651--1
3,4-O-Dimethylgallic acid	pos	0.912121	0.815653531719352--1
5-Butyl-2-ethyloxazole	pos	0.955556	0.8993742003703--1
Allopregnanolone	pos	0.912121	0.815653531719352--1
alpha-Chaconine	pos	0.912121	0.815653531719352--1
alpha-Methylstyrene	pos	0.99899	0.996190093284142--1
Benzeneacetonitrile	pos	0.955556	0.893235882564911--1
Calystegine C1	pos	0.954545	0.910398259449715--0.998692649641195
Chavicol	pos	1	1--1
Coriandrone D	pos	0.909091	0.809486074934479--1
Creatine	pos	0.824242	0.718251234521063--0.930233613963785
Crispolide	pos	0.99899	0.996190093284142--1
Dehydroepiandrosterone	pos	0.954545	0.891250043080335--1
Disialosyl galactosyl globoside	pos	0.979798	0.952331747551907--1
Formiminoglutamic acid	pos	0.909091	0.84054858012451--0.977633238057309
Glycyl-Valine	pos	0.9	0.823165027392255--0.976834972607745
Guanidinosuccinic acid	pos	0.876768	0.790989719830434--0.96254563370492
Homoarecoline	pos	0.856566	0.739217551186243--0.97391376194507
Hovenine A	pos	0.915152	0.821562684989156--1
Kanzonol K	pos	0.99798	0.993155715686731--1
L-alpha-Amino-1H-pyrrole-1-hexanoic acid	pos	0.971717	0.926307860712507--1
L-Gulose	pos	0.89798	0.809658815598505--0.98630078036109
L,L-Cyclo(leucylprolyl)	pos	0.940404	0.860426806765636--1
Lactapiperanol D	pos	0.937374	0.864068840146122--1
Lyciumoside VII	pos	0.912121	0.815653531719352--1
LysoPE(16:0/0:0)	pos	0.874747	0.781041157801318--0.968453791693632
LysoPE(20:1(11Z)/0:0)	pos	0.931313	0.849554409462159--1
m-Xylene	pos	0.991919	0.975347160451698--1
N-(4,5-Dihydro-1-methyl-4-oxo-1H-imidazol-2-yl)alanine	pos	0.916162	0.836530505130997--0.995792727192235
N-Cyclopropyl-trans-2-cis-6-nonadienamide	pos	0.914141	0.819623391545258--1
PC(22:5(7Z,10Z,13Z,16Z,19Z)/18:3(6Z,9Z,12Z))	pos	0.912121	0.815653531719352--1
PC(22:6(4Z,7Z,10Z,13Z,16Z,19Z)/20:5(5Z,8Z,11Z,14Z,17Z))	pos	0.912121	0.815653531719352--1
PE(22:5(7Z,10Z,13Z,16Z,19Z)/22:6(4Z,7Z,10Z,13Z,16Z,19Z))	pos	0.970707	0.913259860611319--1
Periandrin V	pos	0.912121	0.815653531719352--1
Phenoxyacetic acid	pos	0.936364	0.861368126933542--1
Phytosphingosine	pos	0.985859	0.95756028462022--1
PS(20:5(5Z,8Z,11Z,14Z,17Z)/18:3(6Z,9Z,12Z))	pos	0.937374	0.857222105921743--1
PS(22:6(4Z,7Z,10Z,13Z,16Z,19Z)/16:1(9Z))	pos	0.948485	0.880350236731636--1
Rotundine A	pos	0.933333	0.852293347388809--1
SM(d18:1/24:1(15Z))	pos	0.89798	0.818667878694452--0.977291717265144
Sphinganine	pos	0.979798	0.952627195872481--1
Styrene	pos	0.912121	0.815653531719352--1
Tyramine-O-sulfate	pos	0.90101	0.82341024720803--0.978609954812172
Valproic acid glucuronide	pos	0.894949	0.797530394117146--0.992368595781843

## Sheet: Severe vs Ordinary
MS2 name	mode	auc	ci(0.95)
1-(Hydroxymethyl)-5,5-dimethyl-2,4-imidazolidinedione	pos	0.656839	0.533131415164777--0.780545898512537
1-Methylhypoxanthine	pos	0.743653	0.632404782876073--0.854900704429414
2,6 Dimethylheptanoyl carnitine	pos	0.643325	0.526080262650746--0.760570023999541
2'-Hydroxyacetophenone	pos	0.653153	0.539012335612803--0.767293970693504
3-Hydroxyisovalerylcarnitine	pos	0.813268	0.711290736445528--0.915244890090099
3beta,6beta-Dihydroxynortropane	pos	0.644144	0.522583991624386--0.765704296663902
4-Butyloxazole	pos	0.68837	0.567764124851713--0.808976251888664
4-Pyridoxic acid	pos	0.718264	0.608208824231218--0.828318612296219
Asymmetric dimethylarginine	pos	0.747748	0.645228404409342--0.850267091086153
Biliverdin	pos	0.72973	0.629528470622368--0.829930988837091
Citrulline	pos	0.63145	0.501624302120817--0.761274960778445
Dodecanoylcarnitine	pos	0.615889	0.494650558070881--0.73712667370635
Fagomine	pos	0.621622	0.501124561571362--0.742118681671881
Flusilazole	pos	0.789926	0.684910034899817--0.894942544952762
Formiminoglutamic acid	pos	0.825962	0.744830750206688--0.907093901717964
Lactosylceramide (d18:1/16:0)	pos	0.675266	0.552609756137013--0.797922594395337
LysoPE(16:0/0:0)	pos	0.722359	0.616601460252433--0.828115984465012
Methylimidazole acetaldehyde	pos	0.638821	0.518006780541898--0.75963449709938
N-Ethylglycine	pos	0.648239	0.52270972544441--0.773768571033887
N2-gamma-Glutamylglutamine	pos	0.644554	0.529105078168274--0.760002210939015
N2,N2-Dimethylguanosine	pos	0.742424	0.632819038886938--0.852029445961547
N6-Methyladenosine	pos	0.681409	0.564243876197875--0.798573486619488
Tyramine-O-sulfate	pos	0.794021	0.696695758139--0.891346829903588
1-O-Hexadecyl-2-O-dihomogammalinolenoylglycero-3-phosphocholine	pos	0.618755	0.505867904180047--0.731642333330191
1,2-Di-(9Z,12Z-octadecadienoyl)-sn-glycero-3-phosphate	pos	0.644554	0.525239169785492--0.763868119321797
2-acetyl-1-alkyl-sn-glycero-3-phosphocholine	pos	0.736282	0.634863182686083--0.83770028987739
2-Methyl-2-cyclopenten-1-one	pos	0.674857	0.558759284125025--0.790954065588325
2-Piperidinone	pos	0.814496	0.720096928944967--0.908895700047662
3-Acetamidobutanal	pos	0.674038	0.552420175757051--0.795655172318297
3-cis-Hydroxy-b,e-Caroten-3'-one	pos	0.735872	0.634299228252955--0.837445243491516
3',4',5'-Trimethoxycinnamyl alcohol acetate	pos	0.628174	0.508915941725839--0.747431314621417
4-Hydroxy-1H-indole-3-acetonitrile	pos	0.708436	0.600766213516668--0.816105203354748
6-Hydroxy-1H-indole-3-acetamide	pos	0.652744	0.541201508811442--0.764285796675863
ar-Artemisene	pos	0.773137	0.680427135653434--0.865846410620112
Benzeneacetonitrile	pos	0.646192	0.52798081329376--0.764402479089533
beta-Cryptoxanthin	pos	0.750205	0.65538304927587--0.84502645113363
Biochanin A	pos	0.698608	0.58534714102767--0.811868256187727
D-1-Amino-2-pyrrolidinecarboxylic acid	pos	0.764537	0.672068901463589--0.85700562761094
DG(16:1(9Z)/20:3(5Z,8Z,11Z)/0:0)	pos	0.586814	0.470421575667811--0.703206597960363
Dihydrothymine	pos	0.661753	0.551501761375965--0.772003562129359
Fentin	pos	0.772318	0.668230668794237--0.876404875841308
Ginsenoside Rh5	pos	0.663391	0.548388136416416--0.778393190364911
hesperetin 3'-O-sulfate	pos	0.786241	0.688533368247268--0.883948204234305
Imidazole-4-acetaldehyde	pos	0.68059	0.575990564266156--0.785188796913205
Indoxyl	pos	0.709255	0.582039668384477--0.836469750124942
Isoquinoline	pos	0.694513	0.584819820254462--0.804205568770927
L-Aspartic acid	pos	0.676904	0.56928491323272--0.784523440575634
Lactapiperanol D	pos	0.658477	0.537515954269408--0.779437362683909
Lutein	pos	0.674447	0.555529430848023--0.793364918046326
LysoPC(16:0)	pos	0.721949	0.615291369950535--0.828607073947908
LysoPC(22:5(4Z,7Z,10Z,13Z,16Z))	pos	0.706798	0.602989077996968--0.810606335598445
LysoPC(P-16:0)	pos	0.667895	0.552362722841177--0.783427612949159
Metenamine	pos	0.638821	0.525132737689009--0.752508539952269
N-Methylnicotinamide	pos	0.653153	0.540565539617916--0.765740766688391
p-Cresol	pos	0.679361	0.558770006164517--0.799952352557841
PC(18:1(11Z)/20:2(11Z,14Z))	pos	0.799754	0.714602276959535--0.884906322549064
PC(18:2(9Z,12Z)/14:0)	pos	0.726044	0.612939779847323--0.839148672241129
PC(20:1(11Z)/14:1(9Z))	pos	0.616708	0.502319305215519--0.731095928199714
PC(20:3(5Z,8Z,11Z)/16:0)	pos	0.804259	0.711522528425081--0.896995080092528
PC(20:3(8Z,11Z,14Z)/14:0)	pos	0.692465	0.56883742947859--0.816092955451795
PC(20:3(8Z,11Z,14Z)/20:1(11Z))	pos	0.780917	0.690570822243229--0.871263739591333
PC(20:4(5Z,8Z,11Z,14Z)/20:1(11Z))	pos	0.814906	0.734583944817824--0.895227684993805
PC(22:1(13Z)/14:1(9Z))	pos	0.679771	0.573186583068457--0.786354776472902
PC(22:2(13Z,16Z)/15:0)	pos	0.636364	0.52594440060771--0.746782872119562
PC(22:6(4Z,7Z,10Z,13Z,16Z,19Z)/16:0)	pos	0.690418	0.582918027811154--0.797917353024227
PC(22:6(4Z,7Z,10Z,13Z,16Z,19Z)/18:0)	pos	0.773956	0.684249335789511--0.863662212122037
PC(22:6(4Z,7Z,10Z,13Z,16Z,19Z)/20:1(11Z))	pos	0.749386	0.642404776714815--0.856366722056683
PC(22:6(4Z,7Z,10Z,13Z,16Z,19Z)/20:2(11Z,14Z))	pos	0.818182	0.732380455632965--0.903983180730672
PC(22:6(4Z,7Z,10Z,13Z,16Z,19Z)/20:3(5Z,8Z,11Z))	pos	0.830057	0.75365049946609--0.90646416064857
PC(22:6(4Z,7Z,10Z,13Z,16Z,19Z)/20:4(5Z,8Z,11Z,14Z))	pos	0.714169	0.615046276675999--0.81329115166143
PC(24:1(15Z)/14:1(9Z))	pos	0.745291	0.649084043353013--0.841497447228478
PC(P-16:0/20:3(5Z,8Z,11Z))	pos	0.673219	0.557156474793721--0.789280871643625
PC(P-18:0/20:5(5Z,8Z,11Z,14Z,17Z))	pos	0.623669	0.504019882547237--0.743318364791011
PE(P-18:0/22:4(7Z,10Z,13Z,16Z))	pos	0.575348	0.460465588173772--0.690230562522379
PE(P-18:1(11Z)/18:3(6Z,9Z,12Z))	pos	0.646192	0.532384211653978--0.759999080729315
Phenoxyacetic acid	pos	0.648239	0.529610089291275--0.766868207187021
PS(22:2(13Z,16Z)/22:0)	pos	0.585586	0.465720485868602--0.705450685302569
SM(d16:1/24:1(15Z))	pos	0.606061	0.499490046748106--0.712631165373106
SM(d17:1/24:1(15Z))	pos	0.597871	0.488953040307937--0.706788155433259
Trimethylaminoacetone	pos	0.707207	0.603957316334254--0.810457098080161
16(17)-EpDPE	neg	0.848925	0.761133414441908--0.936716047923684
2-Hydroxystearic acid	neg	0.940323	0.891996500125657--0.988648661164665
20-Hydroxyeicosatetraenoic acid	neg	0.914516	0.854352262637958--0.974679995426558
4-hydroxy-3-[1-(4-hydroxyphenyl)-3-oxobutyl]-2H-chromen-2-one	neg	0.869892	0.796928532633756--0.942856413602803
5-Hydroperoxyeicosatetraenoic acid	neg	0.836559	0.753064666519168--0.920053613050724
5,6-DHET	neg	0.856989	0.779267212204708--0.934711282418948
5Z-Dodecenoic acid	neg	0.863441	0.787819957067041--0.939061763363066
9-Decenoic acid	neg	0.834409	0.753860861496298--0.914956342804777
Inosine	neg	0.901075	0.836970078063641--0.965180459570768
L-Fucose	neg	0.9	0.838520638911933--0.961479361088067
Propylparaben	neg	0.97043	0.938423741789524--1
Sedoheptulose	neg	0.762366	0.661167845616931--0.863563337178768
Vanillic acid	neg	0.846774	0.764736633206488--0.928811753890286
(10E,12Z)-(9S)-9-Hydroperoxyoctadeca-10,12-dienoic acid	neg	0.572532564083224--0.785531952045808
1,2-Benzisothiazol-3(2H)-one	neg	0.62375933862202--0.825703026969377
2-Amino-3-methylimidazo[4,5-f]quinoline	neg	0.651691172219547--0.847233558963249
2-Ketobutyric acid	neg	0.906461070994008--0.991388391371584
3-Hydroxybutyric acid	neg	0.793328642545514--0.942155228422228
4-Aminohippuric acid	neg	0.73912107041139--0.907115488728395
4-Hydroxyhippuric acid	neg	0.70639102535733--0.885006824105036
alpha-Ketoisovaleric acid	neg	0.749564424238117--0.911725898342529
Benzoic acid	neg	0.646507956692083--0.843814623953079
Capric acid	neg	0.509488966316456--0.736747592823329
Cysteine-S-sulfate	neg	0.991606959817705--1
D-Glucuronic acid	neg	0.954330278376353--0.999433162483862
D-Ornithine	neg	0.657775189673256--0.852977498498787
Dibutyl phthalate	neg	0.747598074073996--0.917993323775466
Diethyl phthalic acid	neg	0.879200476687964--0.979939308258273
Glycocholic acid	neg	0.675360928549722--0.877327243493289
Hexadecanedioic acid	neg	0.672325931320681--0.864233208464266
Kynurenic acid	neg	0.671560145856935--0.860697918659194
Levoglucosan	neg	0.670671521548365--0.865887618236582
m-Coumaric acid	neg	0.820457871209711--0.95481094599459
Mannitol	neg	0.892923110555438--0.99417366363811
N-Acetylvaline	neg	0.916593382521755--0.998460380919105
Oxoglutaric acid	neg	0.661954100464182--0.855250200611086
Phenylglyoxylic acid	neg	0.819528573375454--0.954664975011643
Phenyllactic acid	neg	0.781357965007933--0.930469991981314
Taurocholic acid	neg	0.776916550618018--0.942438288091659
Tauroursodeoxycholic acid	neg	0.713173501522438--0.90403079955283
Threonic acid	neg	0.664265647671232--0.85616445985565
Traumatic acid	neg	0.644970999083357--0.8442763127446
